# Supplementary material for: Genome-Wide Identification and Analysis of Carbohydrate-Binding Modules in Colletotrichum graminicola
Source: Int J Mol Sci. 2025 Jan 22;26(3):919. doi: 10.3390/ijms26030919 (PMC11817085; doi:10.3390/ijms26030919)
Supplement: Supplementary file 1 [file ijms-26-00919-s001.zip]

Archive with 6 entries (6 files):
- Figure S1, S2.pptx
- Table S1.xlsx
- Table S2.xls
- Table S3.xlsx
- Table S4.xlsx
- Table S5.xlsx
