# Supplementary material for: Genome-Wide Identification and Analysis of Carbohydrate-Binding Modules in Colletotrichum graminicola
Source: Int J Mol Sci. 2025 Jan 22;26(3):919. doi: 10.3390/ijms26030919 (PMC11817085; doi:10.3390/ijms26030919)
Supplement: Supplementary file 1 [file ijms-26-00919-s001.zip › Table S2.xls]

## Sheet: Sheet2
Table S2. Secondary structure prediction of CBM proteins in Colletotrichum graminicola
Protein Names	Alpha Helix	Beta Turn	Random Coil	Extended Stand
CgCBM1	0.2906	0.0469	0.5656	0.0969
CgCBM2	0.1802	0.042	0.6682	0.1096
CgCBM3	0.2193	0.0253	0.622	0.1333
CgCBM4	0.3002	0.0312	0.5166	0.152
CgCBM5	0.3735	0.059	0.4152	0.1523
CgCBM6	0.0621	0.0131	0.8366	0.0882
CgCBM7	0.0949	0.0475	0.6361	0.2215
CgCBM8	0.1255	0.0541	0.5065	0.3139
CgCBM9	0.0518	0.0415	0.6399	0.2668
CgCBM10	0.2164	0.04	0.5436	0.2
CgCBM11	0.0946	0.0223	0.7254	0.1577
CgCBM12	0.2635	0.0519	0.5249	0.1598
CgCBM13	0.0478	0.0283	0.7239	0.2
CgCBM14	0.3184	0.0363	0.5419	0.1034
CgCBM15	0.0419	0.0393	0.7304	0.1885
CgCBM16	0.0425	0.049	0.7647	0.1438
CgCBM17	0.1628	0.0659	0.6473	0.124
CgCBM18	0.2635	0.0354	0.5127	0.1884
CgCBM19	0.236	0.0307	0.6293	0.104
CgCBM20	0.3447	0.0273	0.529	0.099
CgCBM21	0.0912	0.0427	0.6952	0.1709
CgCBM22	0.2904	0.0467	0.4725	0.1905
CgCBM23	0.1003	0.0251	0.6677	0.2069
CgCBM24	0.1307	0.0283	0.6219	0.2191
CgCBM25	0.1549	0.0266	0.7606	0.0579
CgCBM26	0.1003	0.0251	0.6677	0.2069
CgCBM27	0.3824	0.0261	0.4788	0.1127
CgCBM28	0.1483	0.0481	0.5371	0.2665
CgCBM29	0.1739	0.0281	0.6726	0.1253
CgCBM30	0.2356	0.0301	0.6441	0.0902
CgCBM31	0.2157	0.0417	0.534	0.2086
CgCBM32	0.0391	0	0.9441	0.0168
CgCBM33	0.2117	0.0453	0.6272	0.1158
CgCBM34	0.1224	0.0358	0.6269	0.2149
CgCBM35	0.0882	0.0093	0.8483	0.0542
CgCBM36	0.224	0.0199	0.6369	0.1192
CgCBM37	0.2322	0.0225	0.6083	0.1369
CgCBM38	0.2045	0.0364	0.6437	0.1154
CgCBM39	0.2818	0.0572	0.4407	0.2203
CgCBM40	0.1003	0.045	0.6367	0.218
CgCBM41	0.0897	0.0468	0.5849	0.2786
CgCBM42	0.2157	0.1242	0.451	0.2092
CgCBM43	0.1346	0.0273	0.7751	0.063
CgCBM44	0.3053	0.0473	0.5089	0.1385
CgCBM45	0.0949	0.0198	0.6581	0.2273
CgCBM46	0.0475	0.0475	0.5853	0.3197
CgCBM47	0.1389	0.0317	0.754	0.0754
CgCBM48	0.1829	0.039	0.6293	0.1488
CgCBM49	0.1003	0.0251	0.6677	0.2069
CgCBM50	0.0995	0.0607	0.6432	0.1966
CgCBM51	0.1795	0.0513	0.6952	0.0741
CgCBM52	0.1344	0.0645	0.6989	0.1022
CgCBM53	0.2411	0.0567	0.5957	0.1064
CgCBM54	0.3828	0.0322	0.4655	0.1194
CgCBM55	0.1279	0.0459	0.6197	0.2066
CgCBM56	0.2763	0.0237	0.5974	0.1026
CgCBM57	0.0722	0.0092	0.8425	0.0761
CgCBM58	0.3184	0.0363	0.5419	0.1034
CgCBM59	0.3195	0.0519	0.4857	0.1429
CgCBM60	0.2957	0.0488	0.5671	0.0884
CgCBM61	0.0193	0.0591	0.5795	0.342
CgCBM62	0.3087	0.032	0.5328	0.1265
CgCBM63	0.1843	0.0035	0.7774	0.0348
CgCBM64	0.2615	0.04	0.5785	0.12
CgCBM65	0.2893	0.0377	0.5975	0.0755
CgCBM66	0.1082	0.039	0.6602	0.1926
CgCBM67	0.1504	0.0691	0.5976	0.1829
CgCBM68	0.1933	0.1345	0.479	0.1933
CgCBM69	0.2285	0.0282	0.6347	0.1086
CgCBM70	0.0848	0.0335	0.7522	0.1295
CgCBM71	0.2078	0.1169	0.5195	0.1558
CgCBM72	0.3517	0.0574	0.4282	0.1627
CgCBM73	0.35	0.1	0.4	0.15
CgCBM74	0.1115	0.0446	0.7212	0.1227
CgCBM75	0.3154	0.0561	0.472	0.1565
CgCBM76	0.2587	0.0533	0.5653	0.1227
CgCBM77	0.1029	0.0514	0.627	0.2186
CgCBM78	0.1842	0.0266	0.6915	0.0977
CgCBM79	0.3172	0.028	0.5317	0.1231
CgCBM80	0.1875	0.025	0.683	0.1045
CgCBM81	0.0929	0.0429	0.6714	0.1929
CgCBM82	0.1929	0.0262	0.7097	0.0712
CgCBM83	0.1073	0.0307	0.6743	0.1877
