# Supplementary material for: Genome-Wide Identification and Analysis of Carbohydrate-Binding Modules in Colletotrichum graminicola
Source: Int J Mol Sci. 2025 Jan 22;26(3):919. doi: 10.3390/ijms26030919 (PMC11817085; doi:10.3390/ijms26030919)
Supplement: Supplementary file 1 [file ijms-26-00919-s001.zip › Table S3.xlsx]

## Sheet: Sheet1
Table S3. Cis-acting regulatory elements are present in the CgCBM gene promoter regions
Gene ID	Cis-element	Sequence	Position	Length	Species	Function
CgCBM1	ABRE	ACGTG	4	5	Arabidopsis thaliana	cis-acting element involved in the abscisic acid responsiveness
CgCBM1	ABRE	ACGTG	341	5	Arabidopsis thaliana	cis-acting element involved in the abscisic acid responsiveness
CgCBM1	ABRE	ACGTG	399	5	Arabidopsis thaliana	cis-acting element involved in the abscisic acid responsiveness
CgCBM1	ABRE	GCCGCGTGGC	983	9	Oryza sativa	cis-acting element involved in the abscisic acid responsiveness
CgCBM1	AuxRR-core	GGTCCAT	438	7	Nicotiana tabacum	cis-acting regulatory element involved in auxin responsiveness
CgCBM1	CAT-box	GCCACT	1373	6	Arabidopsis thaliana	cis-acting regulatory element related to meristem expression
CgCBM1	CGTCA-motif	CGTCA	10	5	Hordeum vulgare	cis-acting regulatory element involved in the MeJA-responsiveness
CgCBM1	CGTCA-motif	CGTCA	468	5	Hordeum vulgare	cis-acting regulatory element involved in the MeJA-responsiveness
CgCBM1	CGTCA-motif	CGTCA	523	5	Hordeum vulgare	cis-acting regulatory element involved in the MeJA-responsiveness
CgCBM1	CGTCA-motif	CGTCA	1099	5	Hordeum vulgare	cis-acting regulatory element involved in the MeJA-responsiveness
CgCBM1	G-box	CACGTT	340	6	Pisum sativum	cis-acting regulatory element involved in light responsiveness
CgCBM1	G-box	CAGACGTGGCA	1	10	Nicotiana plumbaginifolia	cis-acting regulatory element involved in light responsiveness
CgCBM1	G-box	CACGTC	4	6	Zea mays	cis-acting regulatory element involved in light responsiveness
CgCBM1	G-box	CACGAC	395	6	Zea mays	cis-acting regulatory element involved in light responsiveness
CgCBM1	G-box	CACGTC	398	6	Zea mays	cis-acting regulatory element involved in light responsiveness
CgCBM1	GC-motif	CCCCCG	1604	6	Zea mays	enhancer-like element involved in anoxic specific inducibility
CgCBM1	GCN4_motif	TGAGTCA	1186	7	Oryza sativa	cis-regulatory element involved in endosperm expression
CgCBM1	GT1-motif	GGTTAAT	1016	7	Avena sativa	light responsive element
CgCBM1	MBS	CAACTG	1615	6	Arabidopsis thaliana	MYB binding site involved in drought-inducibility
CgCBM1	MBS	CAACTG	1733	6	Arabidopsis thaliana	MYB binding site involved in drought-inducibility
CgCBM1	O2-site	GATGATGTGG	832	9	Zea mays	cis-acting regulatory element involved in zein metabolism regulation
CgCBM1	TC-rich repeats	GTTTTCTTAC	1309	9	Nicotiana tabacum	cis-acting element involved in defense and stress responsiveness
CgCBM1	TCT-motif	TCTTAC	1419	6	Arabidopsis thaliana	part of a light responsive element
CgCBM1	TCT-motif	TCTTAC	1444	6	Arabidopsis thaliana	part of a light responsive element
CgCBM1	TGACG-motif	TGACG	10	5	Hordeum vulgare	cis-acting regulatory element involved in the MeJA-responsiveness
CgCBM1	TGACG-motif	TGACG	468	5	Hordeum vulgare	cis-acting regulatory element involved in the MeJA-responsiveness
CgCBM1	TGACG-motif	TGACG	523	5	Hordeum vulgare	cis-acting regulatory element involved in the MeJA-responsiveness
CgCBM1	TGACG-motif	TGACG	1099	5	Hordeum vulgare	cis-acting regulatory element involved in the MeJA-responsiveness
CgCBM2	ABRE	ACGTG	670	5	Arabidopsis thaliana	cis-acting element involved in the abscisic acid responsiveness
CgCBM2	ABRE	AACCCGG	802	7	Arabidopsis thaliana	cis-acting element involved in the abscisic acid responsiveness
CgCBM2	ABRE	ACGTG	874	5	Arabidopsis thaliana	cis-acting element involved in the abscisic acid responsiveness
CgCBM2	ABRE	GCCGCGTGGC	1157	9	Oryza sativa	cis-acting element involved in the abscisic acid responsiveness
CgCBM2	ABRE	ACGTG	1308	5	Arabidopsis thaliana	cis-acting element involved in the abscisic acid responsiveness
CgCBM2	ARE	AAACCA	1870	6	Zea mays	cis-acting regulatory element essential for the anaerobic induction
CgCBM2	CCAAT-box	CAACGG	1205	6	Hordeum vulgare	MYBHv1 binding site
CgCBM2	CGTCA-motif	CGTCA	1034	5	Hordeum vulgare	cis-acting regulatory element involved in the MeJA-responsiveness
CgCBM2	CGTCA-motif	CGTCA	1075	5	Hordeum vulgare	cis-acting regulatory element involved in the MeJA-responsiveness
CgCBM2	CGTCA-motif	CGTCA	1499	5	Hordeum vulgare	cis-acting regulatory element involved in the MeJA-responsiveness
CgCBM2	GARE-motif	TCTGTTG	863	7	Brassica oleracea	gibberellin-responsive element
CgCBM2	G-box	CACGTT	669	6	Pisum sativum	cis-acting regulatory element involved in light responsiveness
CgCBM2	G-box	CACGTT	1308	6	Pisum sativum	cis-acting regulatory element involved in light responsiveness
CgCBM2	G-box	CACGAC	163	6	Zea mays	cis-acting regulatory element involved in light responsiveness
CgCBM2	G-box	CACGTC	873	6	Zea mays	cis-acting regulatory element involved in light responsiveness
CgCBM2	GC-motif	CCCCCG	465	6	Zea mays	enhancer-like element involved in anoxic specific inducibility
CgCBM2	GC-motif	CCCCCG	920	6	Zea mays	enhancer-like element involved in anoxic specific inducibility
CgCBM2	GC-motif	CCCCCG	1132	6	Zea mays	enhancer-like element involved in anoxic specific inducibility
CgCBM2	LTR	CCGAAA	1809	6	Hordeum vulgare	cis-acting element involved in low-temperature responsiveness
CgCBM2	MBS	CAACTG	701	6	Arabidopsis thaliana	MYB binding site involved in drought-inducibility
CgCBM2	P-box	CCTTTTG	1848	7	Oryza sativa	gibberellin-responsive element
CgCBM2	Sp1	GGGCGG	320	6	Oryza sativa	light responsive element
CgCBM2	Sp1	GGGCGG	462	6	Oryza sativa	light responsive element
CgCBM2	Sp1	GGGCGG	1256	6	Oryza sativa	light responsive element
CgCBM2	TGACG-motif	TGACG	1034	5	Hordeum vulgare	cis-acting regulatory element involved in the MeJA-responsiveness
CgCBM2	TGACG-motif	TGACG	1075	5	Hordeum vulgare	cis-acting regulatory element involved in the MeJA-responsiveness
CgCBM2	TGACG-motif	TGACG	1499	5	Hordeum vulgare	cis-acting regulatory element involved in the MeJA-responsiveness
CgCBM2	TGA-element	AACGAC	1174	6	Brassica oleracea	auxin-responsive element
CgCBM3	ABRE	GCAACGTGTC	609	9	Hordeum vulgare	cis-acting element involved in the abscisic acid responsiveness
CgCBM3	ABRE	ACGTG	729	5	Arabidopsis thaliana	cis-acting element involved in the abscisic acid responsiveness
CgCBM3	ABRE	ACGTG	1732	5	Arabidopsis thaliana	cis-acting element involved in the abscisic acid responsiveness
CgCBM3	ABRE	ACGTG	1805	5	Arabidopsis thaliana	cis-acting element involved in the abscisic acid responsiveness
CgCBM3	CAT-box	GCCACT	1858	6	Arabidopsis thaliana	cis-acting regulatory element related to meristem expression
CgCBM3	CCAAT-box	CAACGG	610	6	Hordeum vulgare	MYBHv1 binding site
CgCBM3	CGTCA-motif	CGTCA	315	5	Hordeum vulgare	cis-acting regulatory element involved in the MeJA-responsiveness
CgCBM3	CGTCA-motif	CGTCA	553	5	Hordeum vulgare	cis-acting regulatory element involved in the MeJA-responsiveness
CgCBM3	CGTCA-motif	CGTCA	727	5	Hordeum vulgare	cis-acting regulatory element involved in the MeJA-responsiveness
CgCBM3	CGTCA-motif	CGTCA	1803	5	Hordeum vulgare	cis-acting regulatory element involved in the MeJA-responsiveness
CgCBM3	GATA-motif	AAGGATAAGG	1502	9	Solanum tuberosum	part of a light responsive element
CgCBM3	G-box	CACGAC	486	6	Zea mays	cis-acting regulatory element involved in light responsiveness
CgCBM3	G-box	CACGTC	728	6	Zea mays	cis-acting regulatory element involved in light responsiveness
CgCBM3	G-box	TACGTG	1732	6	Arabidopsis thaliana	cis-acting regulatory element involved in light responsiveness
CgCBM3	G-box	CACGTC	1804	6	Zea mays	cis-acting regulatory element involved in light responsiveness
CgCBM3	LTR	CCGAAA	546	6	Hordeum vulgare	cis-acting element involved in low-temperature responsiveness
CgCBM3	LTR	CCGAAA	925	6	Hordeum vulgare	cis-acting element involved in low-temperature responsiveness
CgCBM3	LTR	CCGAAA	981	6	Hordeum vulgare	cis-acting element involved in low-temperature responsiveness
CgCBM3	MBS	CAACTG	54	6	Arabidopsis thaliana	MYB binding site involved in drought-inducibility
CgCBM3	MBS	CAACTG	1150	6	Arabidopsis thaliana	MYB binding site involved in drought-inducibility
CgCBM3	TATC-box	TATCCCA	1325	7	Oryza sativa	cis-acting element involved in gibberellin-responsiveness
CgCBM3	TC-rich repeats	ATTCTCTAAC	1954	9	Nicotiana tabacum	cis-acting element involved in defense and stress responsiveness
CgCBM3	TCT-motif	TCTTAC	1767	6	Arabidopsis thaliana	part of a light responsive element
CgCBM3	TGACG-motif	TGACG	315	5	Hordeum vulgare	cis-acting regulatory element involved in the MeJA-responsiveness
CgCBM3	TGACG-motif	TGACG	553	5	Hordeum vulgare	cis-acting regulatory element involved in the MeJA-responsiveness
CgCBM3	TGACG-motif	TGACG	727	5	Hordeum vulgare	cis-acting regulatory element involved in the MeJA-responsiveness
CgCBM3	TGACG-motif	TGACG	1803	5	Hordeum vulgare	cis-acting regulatory element involved in the MeJA-responsiveness
CgCBM3	TGA-element	AACGAC	869	6	Brassica oleracea	auxin-responsive element
CgCBM4	ABRE	ACGTG	606	5	Arabidopsis thaliana	cis-acting element involved in the abscisic acid responsiveness
CgCBM4	ABRE	ACGTG	619	5	Arabidopsis thaliana	cis-acting element involved in the abscisic acid responsiveness
CgCBM4	ABRE	ACGTG	1952	5	Arabidopsis thaliana	cis-acting element involved in the abscisic acid responsiveness
CgCBM4	ARE	AAACCA	197	6	Zea mays	cis-acting regulatory element essential for the anaerobic induction
CgCBM4	ARE	AAACCA	412	6	Zea mays	cis-acting regulatory element essential for the anaerobic induction
CgCBM4	ARE	AAACCA	995	6	Zea mays	cis-acting regulatory element essential for the anaerobic induction
CgCBM4	CAT-box	GCCACT	38	6	Arabidopsis thaliana	cis-acting regulatory element related to meristem expression
CgCBM4	CAT-box	GCCACT	1077	6	Arabidopsis thaliana	cis-acting regulatory element related to meristem expression
CgCBM4	CGTCA-motif	CGTCA	398	5	Hordeum vulgare	cis-acting regulatory element involved in the MeJA-responsiveness
CgCBM4	CGTCA-motif	CGTCA	1292	5	Hordeum vulgare	cis-acting regulatory element involved in the MeJA-responsiveness
CgCBM4	CGTCA-motif	CGTCA	1438	5	Hordeum vulgare	cis-acting regulatory element involved in the MeJA-responsiveness
CgCBM4	GATA-motif	AAGGATAAGG	1469	9	Solanum tuberosum	part of a light responsive element
CgCBM4	G-box	CACGAC	1434	6	Zea mays	cis-acting regulatory element involved in light responsiveness
CgCBM4	G-box	CACGTT	606	6	Pisum sativum	cis-acting regulatory element involved in light responsiveness
CgCBM4	G-box	CACGTT	619	6	Pisum sativum	cis-acting regulatory element involved in light responsiveness
CgCBM4	G-box	CACGTT	1951	6	Pisum sativum	cis-acting regulatory element involved in light responsiveness
CgCBM4	GC-motif	CCCCCG	369	6	Zea mays	enhancer-like element involved in anoxic specific inducibility
CgCBM4	GC-motif	CCCCCG	815	6	Zea mays	enhancer-like element involved in anoxic specific inducibility
CgCBM4	GC-motif	CCCCCG	1792	6	Zea mays	enhancer-like element involved in anoxic specific inducibility
CgCBM4	LTR	CCGAAA	210	6	Hordeum vulgare	cis-acting element involved in low-temperature responsiveness
CgCBM4	LTR	CCGAAA	1225	6	Hordeum vulgare	cis-acting element involved in low-temperature responsiveness
CgCBM4	MBS	CAACTG	1133	6	Arabidopsis thaliana	MYB binding site involved in drought-inducibility
CgCBM4	MBS	CAACTG	1211	6	Arabidopsis thaliana	MYB binding site involved in drought-inducibility
CgCBM4	MBS	CAACTG	1482	6	Arabidopsis thaliana	MYB binding site involved in drought-inducibility
CgCBM4	MBS	CAACTG	1490	6	Arabidopsis thaliana	MYB binding site involved in drought-inducibility
CgCBM4	O2-site	GATGACATGG	1640	9	Zea mays	cis-acting regulatory element involved in zein metabolism regulation
CgCBM4	P-box	CCTTTTG	271	7	Oryza sativa	gibberellin-responsive element
CgCBM4	Sp1	GGGCGG	139	6	Oryza sativa	light responsive element
CgCBM4	Sp1	GGGCGG	372	6	Oryza sativa	light responsive element
CgCBM4	Sp1	GGGCGG	1632	6	Oryza sativa	light responsive element
CgCBM4	TC-rich repeats	GTTTTCTTAC	199	9	Nicotiana tabacum	cis-acting element involved in defense and stress responsiveness
CgCBM4	TCT-motif	TCTTAC	1343	6	Arabidopsis thaliana	part of a light responsive element
CgCBM4	TGACG-motif	TGACG	398	5	Hordeum vulgare	cis-acting regulatory element involved in the MeJA-responsiveness
CgCBM4	TGACG-motif	TGACG	1292	5	Hordeum vulgare	cis-acting regulatory element involved in the MeJA-responsiveness
CgCBM4	TGACG-motif	TGACG	1438	5	Hordeum vulgare	cis-acting regulatory element involved in the MeJA-responsiveness
CgCBM4	TGA-element	AACGAC	100	6	Brassica oleracea	auxin-responsive element
CgCBM4	TGA-element	AACGAC	1275	6	Brassica oleracea	auxin-responsive element
CgCBM5	ABRE	ACGTG	235	5	Arabidopsis thaliana	cis-acting element involved in the abscisic acid responsiveness
CgCBM5	ABRE	ACGTG	454	5	Arabidopsis thaliana	cis-acting element involved in the abscisic acid responsiveness
CgCBM5	ABRE	ACGTG	852	5	Arabidopsis thaliana	cis-acting element involved in the abscisic acid responsiveness
CgCBM5	ABRE	ACGTG	1116	5	Arabidopsis thaliana	cis-acting element involved in the abscisic acid responsiveness
CgCBM5	ARE	AAACCA	430	6	Zea mays	cis-acting regulatory element essential for the anaerobic induction
CgCBM5	ARE	AAACCA	565	6	Zea mays	cis-acting regulatory element essential for the anaerobic induction
CgCBM5	Box 4	ATTAAT	1199	6	Petroselinum crispum	part of a conserved DNA module involved in light responsiveness
CgCBM5	CCAAT-box	CAACGG	1077	6	Hordeum vulgare	MYBHv1 binding site
CgCBM5	CGTCA-motif	CGTCA	530	5	Hordeum vulgare	cis-acting regulatory element involved in the MeJA-responsiveness
CgCBM5	CGTCA-motif	CGTCA	854	5	Hordeum vulgare	cis-acting regulatory element involved in the MeJA-responsiveness
CgCBM5	CGTCA-motif	CGTCA	861	5	Hordeum vulgare	cis-acting regulatory element involved in the MeJA-responsiveness
CgCBM5	CGTCA-motif	CGTCA	1114	5	Hordeum vulgare	cis-acting regulatory element involved in the MeJA-responsiveness
CgCBM5	CGTCA-motif	CGTCA	1131	5	Hordeum vulgare	cis-acting regulatory element involved in the MeJA-responsiveness
CgCBM5	CGTCA-motif	CGTCA	1441	5	Hordeum vulgare	cis-acting regulatory element involved in the MeJA-responsiveness
CgCBM5	CGTCA-motif	CGTCA	1515	5	Hordeum vulgare	cis-acting regulatory element involved in the MeJA-responsiveness
CgCBM5	G-box	CACGTC	234	6	Zea mays	cis-acting regulatory element involved in light responsiveness
CgCBM5	G-box	TACGTG	453	6	Arabidopsis thaliana	cis-acting regulatory element involved in light responsiveness
CgCBM5	G-box	CACGTC	852	6	Zea mays	cis-acting regulatory element involved in light responsiveness
CgCBM5	G-box	CACGTC	1115	6	Zea mays	cis-acting regulatory element involved in light responsiveness
CgCBM5	G-box	CACGAC	1413	6	Zea mays	cis-acting regulatory element involved in light responsiveness
CgCBM5	LTR	CCGAAA	1806	6	Hordeum vulgare	cis-acting element involved in low-temperature responsiveness
CgCBM5	O2-site	GATGACATGG	90	9	Zea mays	cis-acting regulatory element involved in zein metabolism regulation
CgCBM5	TATC-box	TATCCCA	1779	7	Oryza sativa	cis-acting element involved in gibberellin-responsiveness
CgCBM5	TCT-motif	TCTTAC	1879	6	Arabidopsis thaliana	part of a light responsive element
CgCBM5	TGACG-motif	TGACG	530	5	Hordeum vulgare	cis-acting regulatory element involved in the MeJA-responsiveness
CgCBM5	TGACG-motif	TGACG	854	5	Hordeum vulgare	cis-acting regulatory element involved in the MeJA-responsiveness
CgCBM5	TGACG-motif	TGACG	861	5	Hordeum vulgare	cis-acting regulatory element involved in the MeJA-responsiveness
CgCBM5	TGACG-motif	TGACG	1114	5	Hordeum vulgare	cis-acting regulatory element involved in the MeJA-responsiveness
CgCBM5	TGACG-motif	TGACG	1131	5	Hordeum vulgare	cis-acting regulatory element involved in the MeJA-responsiveness
CgCBM5	TGACG-motif	TGACG	1441	5	Hordeum vulgare	cis-acting regulatory element involved in the MeJA-responsiveness
CgCBM5	TGACG-motif	TGACG	1515	5	Hordeum vulgare	cis-acting regulatory element involved in the MeJA-responsiveness
CgCBM5	TGA-element	AACGAC	46	6	Brassica oleracea	auxin-responsive element
CgCBM5	TGA-element	AACGAC	358	6	Brassica oleracea	auxin-responsive element
CgCBM6	ABRE	CGCACGTGTC	106	10	Hordeum vulgare	cis-acting element involved in the abscisic acid responsiveness
CgCBM6	ABRE	CACGTG	108	6	Arabidopsis thaliana	cis-acting element involved in the abscisic acid responsiveness
CgCBM6	ABRE	ACGTG	109	5	Arabidopsis thaliana	cis-acting element involved in the abscisic acid responsiveness
CgCBM6	ABRE	ACGTG	238	5	Arabidopsis thaliana	cis-acting element involved in the abscisic acid responsiveness
CgCBM6	ABRE	ACGTG	704	5	Arabidopsis thaliana	cis-acting element involved in the abscisic acid responsiveness
CgCBM6	ABRE	ACGTG	1110	5	Arabidopsis thaliana	cis-acting element involved in the abscisic acid responsiveness
CgCBM6	ABRE	TACGGTC	1343	7	Arabidopsis thaliana	cis-acting element involved in the abscisic acid responsiveness
CgCBM6	ABRE	ACGTG	1806	5	Arabidopsis thaliana	cis-acting element involved in the abscisic acid responsiveness
CgCBM6	ABRE	ACGTG	1871	5	Arabidopsis thaliana	cis-acting element involved in the abscisic acid responsiveness
CgCBM6	CGTCA-motif	CGTCA	124	5	Hordeum vulgare	cis-acting regulatory element involved in the MeJA-responsiveness
CgCBM6	CGTCA-motif	CGTCA	271	5	Hordeum vulgare	cis-acting regulatory element involved in the MeJA-responsiveness
CgCBM6	CGTCA-motif	CGTCA	376	5	Hordeum vulgare	cis-acting regulatory element involved in the MeJA-responsiveness
CgCBM6	CGTCA-motif	CGTCA	487	5	Hordeum vulgare	cis-acting regulatory element involved in the MeJA-responsiveness
CgCBM6	CGTCA-motif	CGTCA	539	5	Hordeum vulgare	cis-acting regulatory element involved in the MeJA-responsiveness
CgCBM6	CGTCA-motif	CGTCA	730	5	Hordeum vulgare	cis-acting regulatory element involved in the MeJA-responsiveness
CgCBM6	CGTCA-motif	CGTCA	818	5	Hordeum vulgare	cis-acting regulatory element involved in the MeJA-responsiveness
CgCBM6	CGTCA-motif	CGTCA	1691	5	Hordeum vulgare	cis-acting regulatory element involved in the MeJA-responsiveness
CgCBM6	GARE-motif	TCTGTTG	1625	7	Brassica oleracea	gibberellin-responsive element
CgCBM6	GATA-motif	GATAGGG	1075	7	Pisum sativum	part of a light responsive element
CgCBM6	G-box	CACGTG	108	6	Arabidopsis thaliana	cis-acting regulatory element involved in light responsiveness
CgCBM6	G-box	CACGTC	237	6	Zea mays	cis-acting regulatory element involved in light responsiveness
CgCBM6	G-box	CACGAC	642	6	Zea mays	cis-acting regulatory element involved in light responsiveness
CgCBM6	G-box	CACGTC	704	6	Zea mays	cis-acting regulatory element involved in light responsiveness
CgCBM6	G-box	CACGAC	973	6	Zea mays	cis-acting regulatory element involved in light responsiveness
CgCBM6	G-box	CACGAC	1277	6	Zea mays	cis-acting regulatory element involved in light responsiveness
CgCBM6	G-box	CACGAC	1789	6	Zea mays	cis-acting regulatory element involved in light responsiveness
CgCBM6	G-box	CACGTG	108	6	Pisum sativum	cis-acting regulatory element involved in light responsiveness
CgCBM6	G-box	CACGTT	1110	6	Pisum sativum	cis-acting regulatory element involved in light responsiveness
CgCBM6	G-box	CACGTT	1805	6	Pisum sativum	cis-acting regulatory element involved in light responsiveness
CgCBM6	G-box	CACGTT	1871	6	Pisum sativum	cis-acting regulatory element involved in light responsiveness
CgCBM6	GC-motif	CCCCCG	591	6	Zea mays	enhancer-like element involved in anoxic specific inducibility
CgCBM6	LTR	CCGAAA	1818	6	Hordeum vulgare	cis-acting element involved in low-temperature responsiveness
CgCBM6	P-box	CCTTTTG	1922	7	Oryza sativa	gibberellin-responsive element
CgCBM6	TATC-box	TATCCCA	693	7	Oryza sativa	cis-acting element involved in gibberellin-responsiveness
CgCBM6	TCT-motif	TCTTAC	1365	6	Arabidopsis thaliana	part of a light responsive element
CgCBM6	TCT-motif	TCTTAC	1643	6	Arabidopsis thaliana	part of a light responsive element
CgCBM6	TGACG-motif	TGACG	124	5	Hordeum vulgare	cis-acting regulatory element involved in the MeJA-responsiveness
CgCBM6	TGACG-motif	TGACG	271	5	Hordeum vulgare	cis-acting regulatory element involved in the MeJA-responsiveness
CgCBM6	TGACG-motif	TGACG	376	5	Hordeum vulgare	cis-acting regulatory element involved in the MeJA-responsiveness
CgCBM6	TGACG-motif	TGACG	487	5	Hordeum vulgare	cis-acting regulatory element involved in the MeJA-responsiveness
CgCBM6	TGACG-motif	TGACG	539	5	Hordeum vulgare	cis-acting regulatory element involved in the MeJA-responsiveness
CgCBM6	TGACG-motif	TGACG	730	5	Hordeum vulgare	cis-acting regulatory element involved in the MeJA-responsiveness
CgCBM6	TGACG-motif	TGACG	818	5	Hordeum vulgare	cis-acting regulatory element involved in the MeJA-responsiveness
CgCBM6	TGACG-motif	TGACG	1691	5	Hordeum vulgare	cis-acting regulatory element involved in the MeJA-responsiveness
CgCBM6	TGA-element	AACGAC	347	6	Brassica oleracea	auxin-responsive element
CgCBM7	ABRE	ACGTG	44	5	Arabidopsis thaliana	cis-acting element involved in the abscisic acid responsiveness
CgCBM7	ABRE	ACGTG	1146	5	Arabidopsis thaliana	cis-acting element involved in the abscisic acid responsiveness
CgCBM7	ABRE	CACGTG	1216	6	Arabidopsis thaliana	cis-acting element involved in the abscisic acid responsiveness
CgCBM7	ABRE	ACGTG	1217	5	Arabidopsis thaliana	cis-acting element involved in the abscisic acid responsiveness
CgCBM7	ABRE	GCAACGTGTC	1655	9	Hordeum vulgare	cis-acting element involved in the abscisic acid responsiveness
CgCBM7	ARE	AAACCA	1950	6	Zea mays	cis-acting regulatory element essential for the anaerobic induction
CgCBM7	CAT-box	GCCACT	1278	6	Arabidopsis thaliana	cis-acting regulatory element related to meristem expression
CgCBM7	CCAAT-box	CAACGG	767	6	Hordeum vulgare	MYBHv1 binding site
CgCBM7	CGTCA-motif	CGTCA	537	5	Hordeum vulgare	cis-acting regulatory element involved in the MeJA-responsiveness
CgCBM7	CGTCA-motif	CGTCA	1291	5	Hordeum vulgare	cis-acting regulatory element involved in the MeJA-responsiveness
CgCBM7	CGTCA-motif	CGTCA	1439	5	Hordeum vulgare	cis-acting regulatory element involved in the MeJA-responsiveness
CgCBM7	G-box	TAAACGTG	44	8	Brassica oleracea	cis-acting regulatory element involved in light responsiveness
CgCBM7	G-box	CACGAC	311	6	Zea mays	cis-acting regulatory element involved in light responsiveness
CgCBM7	G-box	CACGTG	1216	6	Arabidopsis thaliana	cis-acting regulatory element involved in light responsiveness
CgCBM7	G-box	CACGAC	1442	6	Zea mays	cis-acting regulatory element involved in light responsiveness
CgCBM7	G-box	CACGTT	44	6	Pisum sativum	cis-acting regulatory element involved in light responsiveness
CgCBM7	G-box	CACGTT	1146	6	Pisum sativum	cis-acting regulatory element involved in light responsiveness
CgCBM7	G-box	CACGTG	1216	6	Pisum sativum	cis-acting regulatory element involved in light responsiveness
CgCBM7	GC-motif	CCCCCG	273	6	Zea mays	enhancer-like element involved in anoxic specific inducibility
CgCBM7	GC-motif	CCCCCG	1529	6	Zea mays	enhancer-like element involved in anoxic specific inducibility
CgCBM7	GCN4_motif	TGAGTCA	94	7	Oryza sativa	cis-regulatory element involved in endosperm expression
CgCBM7	GT1-motif	GGTTAAT	1539	7	Avena sativa	light responsive element
CgCBM7	LTR	CCGAAA	482	6	Hordeum vulgare	cis-acting element involved in low-temperature responsiveness
CgCBM7	Sp1	GGGCGG	152	6	Oryza sativa	light responsive element
CgCBM7	Sp1	GGGCGG	725	6	Oryza sativa	light responsive element
CgCBM7	Sp1	GGGCGG	1371	6	Oryza sativa	light responsive element
CgCBM7	Sp1	GGGCGG	1526	6	Oryza sativa	light responsive element
CgCBM7	Sp1	GGGCGG	1558	6	Oryza sativa	light responsive element
CgCBM7	TCT-motif	TCTTAC	1796	6	Arabidopsis thaliana	part of a light responsive element
CgCBM7	TGACG-motif	TGACG	537	5	Hordeum vulgare	cis-acting regulatory element involved in the MeJA-responsiveness
CgCBM7	TGACG-motif	TGACG	1291	5	Hordeum vulgare	cis-acting regulatory element involved in the MeJA-responsiveness
CgCBM7	TGACG-motif	TGACG	1439	5	Hordeum vulgare	cis-acting regulatory element involved in the MeJA-responsiveness
CgCBM8	ABRE	ACGTG	204	5	Arabidopsis thaliana	cis-acting element involved in the abscisic acid responsiveness
CgCBM8	ABRE	ACGTG	260	5	Arabidopsis thaliana	cis-acting element involved in the abscisic acid responsiveness
CgCBM8	ABRE	GCCGCGTGGC	427	9	Oryza sativa	cis-acting element involved in the abscisic acid responsiveness
CgCBM8	ABRE	ACGTG	489	5	Arabidopsis thaliana	cis-acting element involved in the abscisic acid responsiveness
CgCBM8	ABRE	GCAACGTGTC	1011	9	Hordeum vulgare	cis-acting element involved in the abscisic acid responsiveness
CgCBM8	ARE	AAACCA	58	6	Zea mays	cis-acting regulatory element essential for the anaerobic induction
CgCBM8	ARE	AAACCA	631	6	Zea mays	cis-acting regulatory element essential for the anaerobic induction
CgCBM8	ARE	AAACCA	715	6	Zea mays	cis-acting regulatory element essential for the anaerobic induction
CgCBM8	ARE	AAACCA	846	6	Zea mays	cis-acting regulatory element essential for the anaerobic induction
CgCBM8	ARE	AAACCA	859	6	Zea mays	cis-acting regulatory element essential for the anaerobic induction
CgCBM8	ARE	AAACCA	1733	6	Zea mays	cis-acting regulatory element essential for the anaerobic induction
CgCBM8	CAT-box	GCCACT	1335	6	Arabidopsis thaliana	cis-acting regulatory element related to meristem expression
CgCBM8	CAT-box	GCCACT	1626	6	Arabidopsis thaliana	cis-acting regulatory element related to meristem expression
CgCBM8	CCAAT-box	CAACGG	81	6	Hordeum vulgare	MYBHv1 binding site
CgCBM8	CCAAT-box	CAACGG	1712	6	Hordeum vulgare	MYBHv1 binding site
CgCBM8	CGTCA-motif	CGTCA	445	5	Hordeum vulgare	cis-acting regulatory element involved in the MeJA-responsiveness
CgCBM8	CGTCA-motif	CGTCA	486	5	Hordeum vulgare	cis-acting regulatory element involved in the MeJA-responsiveness
CgCBM8	CGTCA-motif	CGTCA	574	5	Hordeum vulgare	cis-acting regulatory element involved in the MeJA-responsiveness
CgCBM8	CGTCA-motif	CGTCA	1588	5	Hordeum vulgare	cis-acting regulatory element involved in the MeJA-responsiveness
CgCBM8	G-box	CACGAC	150	6	Zea mays	cis-acting regulatory element involved in light responsiveness
CgCBM8	G-box	CACGTC	204	6	Zea mays	cis-acting regulatory element involved in light responsiveness
CgCBM8	G-box	CACGTC	260	6	Zea mays	cis-acting regulatory element involved in light responsiveness
CgCBM8	G-box	TACGTG	489	6	Arabidopsis thaliana	cis-acting regulatory element involved in light responsiveness
CgCBM8	GC-motif	CCCCCG	289	6	Zea mays	enhancer-like element involved in anoxic specific inducibility
CgCBM8	GC-motif	CCCCCG	414	6	Zea mays	enhancer-like element involved in anoxic specific inducibility
CgCBM8	GT1-motif	GGTTAAT	1891	7	Avena sativa	light responsive element
CgCBM8	LTR	CCGAAA	71	6	Hordeum vulgare	cis-acting element involved in low-temperature responsiveness
CgCBM8	LTR	CCGAAA	1420	6	Hordeum vulgare	cis-acting element involved in low-temperature responsiveness
CgCBM8	LTR	CCGAAA	1696	6	Hordeum vulgare	cis-acting element involved in low-temperature responsiveness
CgCBM8	MBS	CAACTG	1194	6	Arabidopsis thaliana	MYB binding site involved in drought-inducibility
CgCBM8	Sp1	GGGCGG	984	6	Oryza sativa	light responsive element
CgCBM8	TGACG-motif	TGACG	445	5	Hordeum vulgare	cis-acting regulatory element involved in the MeJA-responsiveness
CgCBM8	TGACG-motif	TGACG	486	5	Hordeum vulgare	cis-acting regulatory element involved in the MeJA-responsiveness
CgCBM8	TGACG-motif	TGACG	574	5	Hordeum vulgare	cis-acting regulatory element involved in the MeJA-responsiveness
CgCBM8	TGACG-motif	TGACG	1588	5	Hordeum vulgare	cis-acting regulatory element involved in the MeJA-responsiveness
CgCBM8	TGA-element	AACGAC	864	6	Brassica oleracea	auxin-responsive element
CgCBM8	TGA-element	AACGAC	954	6	Brassica oleracea	auxin-responsive element
CgCBM9	ABRE	GACACGTGGC	449	9	Triticum aestivum	cis-acting element involved in the abscisic acid responsiveness
CgCBM9	AuxRR-core	GGTCCAT	534	7	Nicotiana tabacum	cis-acting regulatory element involved in auxin responsiveness
CgCBM9	Box 4	ATTAAT	1394	6	Petroselinum crispum	part of a conserved DNA module involved in light responsiveness
CgCBM9	CAT-box	GCCACT	683	6	Arabidopsis thaliana	cis-acting regulatory element related to meristem expression
CgCBM9	CAT-box	GCCACT	861	6	Arabidopsis thaliana	cis-acting regulatory element related to meristem expression
CgCBM9	CAT-box	GCCACT	1374	6	Arabidopsis thaliana	cis-acting regulatory element related to meristem expression
CgCBM9	CAT-box	GCCACT	1534	6	Arabidopsis thaliana	cis-acting regulatory element related to meristem expression
CgCBM9	CCAAT-box	CAACGG	711	6	Hordeum vulgare	MYBHv1 binding site
CgCBM9	CCAAT-box	CAACGG	785	6	Hordeum vulgare	MYBHv1 binding site
CgCBM9	CCAAT-box	CAACGG	1741	6	Hordeum vulgare	MYBHv1 binding site
CgCBM9	CGTCA-motif	CGTCA	307	5	Hordeum vulgare	cis-acting regulatory element involved in the MeJA-responsiveness
CgCBM9	CGTCA-motif	CGTCA	444	5	Hordeum vulgare	cis-acting regulatory element involved in the MeJA-responsiveness
CgCBM9	GARE-motif	TCTGTTG	737	7	Brassica oleracea	gibberellin-responsive element
CgCBM9	G-box	CACGAC	249	6	Zea mays	cis-acting regulatory element involved in light responsiveness
CgCBM9	GCN4_motif	TGAGTCA	1409	7	Oryza sativa	cis-regulatory element involved in endosperm expression
CgCBM9	LTR	CCGAAA	108	6	Hordeum vulgare	cis-acting element involved in low-temperature responsiveness
CgCBM9	LTR	CCGAAA	937	6	Hordeum vulgare	cis-acting element involved in low-temperature responsiveness
CgCBM9	Sp1	GGGCGG	829	6	Oryza sativa	light responsive element
CgCBM9	TCA-element	TCAGAAGAGG	1058	9	Brassica oleracea	cis-acting element involved in salicylic acid responsiveness
CgCBM9	TCT-motif	TCTTAC	552	6	Arabidopsis thaliana	part of a light responsive element
CgCBM9	TGACG-motif	TGACG	307	5	Hordeum vulgare	cis-acting regulatory element involved in the MeJA-responsiveness
CgCBM9	TGACG-motif	TGACG	444	5	Hordeum vulgare	cis-acting regulatory element involved in the MeJA-responsiveness
CgCBM10	ABRE	CACGTG	846	6	Arabidopsis thaliana	cis-acting element involved in the abscisic acid responsiveness
CgCBM10	ABRE	ACGTG	847	5	Arabidopsis thaliana	cis-acting element involved in the abscisic acid responsiveness
CgCBM10	ABRE	GCCGCGTGGC	1470	9	Oryza sativa	cis-acting element involved in the abscisic acid responsiveness
CgCBM10	ABRE	CACGTG	1675	6	Arabidopsis thaliana	cis-acting element involved in the abscisic acid responsiveness
CgCBM10	ABRE	ACGTG	1676	5	Arabidopsis thaliana	cis-acting element involved in the abscisic acid responsiveness
CgCBM10	AuxRR-core	GGTCCAT	226	7	Nicotiana tabacum	cis-acting regulatory element involved in auxin responsiveness
CgCBM10	CCAAT-box	CAACGG	36	6	Hordeum vulgare	MYBHv1 binding site
CgCBM10	CCAAT-box	CAACGG	1962	6	Hordeum vulgare	MYBHv1 binding site
CgCBM10	CGTCA-motif	CGTCA	465	5	Hordeum vulgare	cis-acting regulatory element involved in the MeJA-responsiveness
CgCBM10	CGTCA-motif	CGTCA	951	5	Hordeum vulgare	cis-acting regulatory element involved in the MeJA-responsiveness
CgCBM10	CGTCA-motif	CGTCA	1346	5	Hordeum vulgare	cis-acting regulatory element involved in the MeJA-responsiveness
CgCBM10	GATA-motif	AAGATAAGATT	595	10	Arabidopsis thaliana	part of a light responsive element
CgCBM10	GATA-motif	GATAGGG	868	7	Pisum sativum	part of a light responsive element
CgCBM10	GATA-motif	GATAGGA	904	7	Arabidopsis thaliana	part of a light responsive element
CgCBM10	G-box	CACGTG	846	6	Pisum sativum	cis-acting regulatory element involved in light responsiveness
CgCBM10	G-box	CACGTG	1675	6	Pisum sativum	cis-acting regulatory element involved in light responsiveness
CgCBM10	G-box	ACACGTG(G/t)CACC	845	10.5	Lycopersicon esculentum	cis-acting regulatory element involved in light responsiveness
CgCBM10	G-box	CACGTG	846	6	Arabidopsis thaliana	cis-acting regulatory element involved in light responsiveness
CgCBM10	G-box	CACGAC	1286	6	Zea mays	cis-acting regulatory element involved in light responsiveness
CgCBM10	G-box	CACGTG	1675	6	Arabidopsis thaliana	cis-acting regulatory element involved in light responsiveness
CgCBM10	MBS	CAACTG	1404	6	Arabidopsis thaliana	MYB binding site involved in drought-inducibility
CgCBM10	TATC-box	TATCCCA	6	7	Oryza sativa	cis-acting element involved in gibberellin-responsiveness
CgCBM10	TCT-motif	TCTTAC	1390	6	Arabidopsis thaliana	part of a light responsive element
CgCBM10	TGACG-motif	TGACG	465	5	Hordeum vulgare	cis-acting regulatory element involved in the MeJA-responsiveness
CgCBM10	TGACG-motif	TGACG	951	5	Hordeum vulgare	cis-acting regulatory element involved in the MeJA-responsiveness
CgCBM10	TGACG-motif	TGACG	1346	5	Hordeum vulgare	cis-acting regulatory element involved in the MeJA-responsiveness
CgCBM10	TGA-element	AACGAC	590	6	Brassica oleracea	auxin-responsive element
CgCBM10	TGA-element	AACGAC	709	6	Brassica oleracea	auxin-responsive element
CgCBM11	ABRE	ACGTG	875	5	Arabidopsis thaliana	cis-acting element involved in the abscisic acid responsiveness
CgCBM11	ABRE	GCCGCGTGGC	1191	9	Oryza sativa	cis-acting element involved in the abscisic acid responsiveness
CgCBM11	ARE	AAACCA	237	6	Zea mays	cis-acting regulatory element essential for the anaerobic induction
CgCBM11	ARE	AAACCA	452	6	Zea mays	cis-acting regulatory element essential for the anaerobic induction
CgCBM11	CCAAT-box	CAACGG	1843	6	Hordeum vulgare	MYBHv1 binding site
CgCBM11	CCAAT-box	CAACGG	1858	6	Hordeum vulgare	MYBHv1 binding site
CgCBM11	CGTCA-motif	CGTCA	364	5	Hordeum vulgare	cis-acting regulatory element involved in the MeJA-responsiveness
CgCBM11	CGTCA-motif	CGTCA	1473	5	Hordeum vulgare	cis-acting regulatory element involved in the MeJA-responsiveness
CgCBM11	CGTCA-motif	CGTCA	1479	5	Hordeum vulgare	cis-acting regulatory element involved in the MeJA-responsiveness
CgCBM11	CGTCA-motif	CGTCA	1670	5	Hordeum vulgare	cis-acting regulatory element involved in the MeJA-responsiveness
CgCBM11	G-box	CACGTC	874	6	Zea mays	cis-acting regulatory element involved in light responsiveness
CgCBM11	G-box	TCCACATGGCA	1908	10	Triticum aestivum	cis-acting regulatory element involved in light responsiveness
CgCBM11	GC-motif	CCCCCG	593	6	Zea mays	enhancer-like element involved in anoxic specific inducibility
CgCBM11	GC-motif	CCCCCG	628	6	Zea mays	enhancer-like element involved in anoxic specific inducibility
CgCBM11	GT1-motif	GGTTAA	1406	6	Arabidopsis thaliana	light responsive element
CgCBM11	O2-site	GATGATGTGG	1131	9	Zea mays	cis-acting regulatory element involved in zein metabolism regulation
CgCBM11	O2-site	GATGACATGG	1980	9	Zea mays	cis-acting regulatory element involved in zein metabolism regulation
CgCBM11	Sp1	GGGCGG	689	6	Oryza sativa	light responsive element
CgCBM11	Sp1	GGGCGG	1934	6	Oryza sativa	light responsive element
CgCBM11	TGACG-motif	TGACG	364	5	Hordeum vulgare	cis-acting regulatory element involved in the MeJA-responsiveness
CgCBM11	TGACG-motif	TGACG	1473	5	Hordeum vulgare	cis-acting regulatory element involved in the MeJA-responsiveness
CgCBM11	TGACG-motif	TGACG	1479	5	Hordeum vulgare	cis-acting regulatory element involved in the MeJA-responsiveness
CgCBM11	TGACG-motif	TGACG	1670	5	Hordeum vulgare	cis-acting regulatory element involved in the MeJA-responsiveness
CgCBM11	TGA-element	AACGAC	1619	6	Brassica oleracea	auxin-responsive element
CgCBM12	ABRE	TACGGTC	137	7	Arabidopsis thaliana	cis-acting element involved in the abscisic acid responsiveness
CgCBM12	ABRE	ACGTG	633	5	Arabidopsis thaliana	cis-acting element involved in the abscisic acid responsiveness
CgCBM12	ABRE	ACGTG	1015	5	Arabidopsis thaliana	cis-acting element involved in the abscisic acid responsiveness
CgCBM12	ARE	AAACCA	409	6	Zea mays	cis-acting regulatory element essential for the anaerobic induction
CgCBM12	ARE	AAACCA	872	6	Zea mays	cis-acting regulatory element essential for the anaerobic induction
CgCBM12	CAT-box	GCCACT	1185	6	Arabidopsis thaliana	cis-acting regulatory element related to meristem expression
CgCBM12	CCAAT-box	CAACGG	560	6	Hordeum vulgare	MYBHv1 binding site
CgCBM12	CGTCA-motif	CGTCA	421	5	Hordeum vulgare	cis-acting regulatory element involved in the MeJA-responsiveness
CgCBM12	CGTCA-motif	CGTCA	517	5	Hordeum vulgare	cis-acting regulatory element involved in the MeJA-responsiveness
CgCBM12	CGTCA-motif	CGTCA	569	5	Hordeum vulgare	cis-acting regulatory element involved in the MeJA-responsiveness
CgCBM12	CGTCA-motif	CGTCA	664	5	Hordeum vulgare	cis-acting regulatory element involved in the MeJA-responsiveness
CgCBM12	CGTCA-motif	CGTCA	882	5	Hordeum vulgare	cis-acting regulatory element involved in the MeJA-responsiveness
CgCBM12	CGTCA-motif	CGTCA	1494	5	Hordeum vulgare	cis-acting regulatory element involved in the MeJA-responsiveness
CgCBM12	CGTCA-motif	CGTCA	1599	5	Hordeum vulgare	cis-acting regulatory element involved in the MeJA-responsiveness
CgCBM12	GATA-motif	GATAGGG	1374	7	Pisum sativum	part of a light responsive element
CgCBM12	G-box	CACGTC	633	6	Zea mays	cis-acting regulatory element involved in light responsiveness
CgCBM12	G-box	TACGTG	1015	6	Arabidopsis thaliana	cis-acting regulatory element involved in light responsiveness
CgCBM12	G-box	CACGAC	1486	6	Zea mays	cis-acting regulatory element involved in light responsiveness
CgCBM12	GT1-motif	GGTTAA	1651	6	Arabidopsis thaliana	light responsive element
CgCBM12	GT1-motif	GGTTAA	1653	6	Arabidopsis thaliana	light responsive element
CgCBM12	LTR	CCGAAA	1802	6	Hordeum vulgare	cis-acting element involved in low-temperature responsiveness
CgCBM12	MBS	CAACTG	598	6	Arabidopsis thaliana	MYB binding site involved in drought-inducibility
CgCBM12	O2-site	GATGATGTGG	116	10	Zea mays	cis-acting regulatory element involved in zein metabolism regulation
CgCBM12	O2-site	GATGA(C/T)(A/G)TG(A/G)	894	8	Zea mays	cis-acting regulatory element involved in zein metabolism regulation
CgCBM12	O2-site	GATGATGTGG	1439	9	Zea mays	cis-acting regulatory element involved in zein metabolism regulation
CgCBM12	P-box	CCTTTTG	424	7	Oryza sativa	gibberellin-responsive element
CgCBM12	TCA-element	CCATCTTTTT	861	10	Nicotiana tabacum	cis-acting element involved in salicylic acid responsiveness
CgCBM12	TCT-motif	TCTTAC	929	6	Arabidopsis thaliana	part of a light responsive element
CgCBM12	TGACG-motif	TGACG	421	5	Hordeum vulgare	cis-acting regulatory element involved in the MeJA-responsiveness
CgCBM12	TGACG-motif	TGACG	517	5	Hordeum vulgare	cis-acting regulatory element involved in the MeJA-responsiveness
CgCBM12	TGACG-motif	TGACG	569	5	Hordeum vulgare	cis-acting regulatory element involved in the MeJA-responsiveness
CgCBM12	TGACG-motif	TGACG	664	5	Hordeum vulgare	cis-acting regulatory element involved in the MeJA-responsiveness
CgCBM12	TGACG-motif	TGACG	882	5	Hordeum vulgare	cis-acting regulatory element involved in the MeJA-responsiveness
CgCBM12	TGACG-motif	TGACG	1494	5	Hordeum vulgare	cis-acting regulatory element involved in the MeJA-responsiveness
CgCBM12	TGACG-motif	TGACG	1599	5	Hordeum vulgare	cis-acting regulatory element involved in the MeJA-responsiveness
CgCBM13	ABRE	ACGTG	77	5	Arabidopsis thaliana	cis-acting element involved in the abscisic acid responsiveness
CgCBM13	ABRE	GCAACGTGTC	889	9	Hordeum vulgare	cis-acting element involved in the abscisic acid responsiveness
CgCBM13	ABRE	ACGTG	891	5	Arabidopsis thaliana	cis-acting element involved in the abscisic acid responsiveness
CgCBM13	ARE	AAACCA	1728	6	Zea mays	cis-acting regulatory element essential for the anaerobic induction
CgCBM13	Box 4	ATTAAT	1335	6	Petroselinum crispum	part of a conserved DNA module involved in light responsiveness
CgCBM13	CAT-box	GCCACT	763	6	Arabidopsis thaliana	cis-acting regulatory element related to meristem expression
CgCBM13	CCAAT-box	CAACGG	23	6	Hordeum vulgare	MYBHv1 binding site
CgCBM13	CGTCA-motif	CGTCA	65	5	Hordeum vulgare	cis-acting regulatory element involved in the MeJA-responsiveness
CgCBM13	G-box	CACGTT	77	6	Pisum sativum	cis-acting regulatory element involved in light responsiveness
CgCBM13	G-box	CACGTT	891	6	Pisum sativum	cis-acting regulatory element involved in light responsiveness
CgCBM13	G-box	CACGAC	1946	6	Zea mays	cis-acting regulatory element involved in light responsiveness
CgCBM13	GC-motif	CCCCCG	596	6	Zea mays	enhancer-like element involved in anoxic specific inducibility
CgCBM13	GC-motif	CCCCCG	1820	6	Zea mays	enhancer-like element involved in anoxic specific inducibility
CgCBM13	GT1-motif	GGTTAA	1526	6	Arabidopsis thaliana	light responsive element
CgCBM13	LTR	CCGAAA	337	6	Hordeum vulgare	cis-acting element involved in low-temperature responsiveness
CgCBM13	MBS	CAACTG	228	6	Arabidopsis thaliana	MYB binding site involved in drought-inducibility
CgCBM13	O2-site	GTTGACGTGA	63	9	Zea mays	cis-acting regulatory element involved in zein metabolism regulation
CgCBM13	O2-site	GATGATGTGG	1631	9	Zea mays	cis-acting regulatory element involved in zein metabolism regulation
CgCBM13	O2-site	GATGATGTGG	1892	9	Zea mays	cis-acting regulatory element involved in zein metabolism regulation
CgCBM13	Sp1	GGGCGG	445	6	Oryza sativa	light responsive element
CgCBM13	Sp1	GGGCGG	519	6	Oryza sativa	light responsive element
CgCBM13	TGACG-motif	TGACG	65	5	Hordeum vulgare	cis-acting regulatory element involved in the MeJA-responsiveness
CgCBM14	ABRE	ACGTG	1763	5	Arabidopsis thaliana	cis-acting element involved in the abscisic acid responsiveness
CgCBM14	ARE	AAACCA	1664	6	Zea mays	cis-acting regulatory element essential for the anaerobic induction
CgCBM14	ARE	AAACCA	1736	6	Zea mays	cis-acting regulatory element essential for the anaerobic induction
CgCBM14	CGTCA-motif	CGTCA	1844	5	Hordeum vulgare	cis-acting regulatory element involved in the MeJA-responsiveness
CgCBM14	GARE-motif	TCTGTTG	1515	7	Brassica oleracea	gibberellin-responsive element
CgCBM14	GT1-motif	GGTTAA	855	6	Arabidopsis thaliana	light responsive element
CgCBM14	TCT-motif	TCTTAC	1815	6	Arabidopsis thaliana	part of a light responsive element
CgCBM14	TCT-motif	TCTTAC	1898	6	Arabidopsis thaliana	part of a light responsive element
CgCBM14	TGA-element	AACGAC	1848	6	Brassica oleracea	auxin-responsive element
CgCBM15	ARE	AAACCA	986	6	Zea mays	cis-acting regulatory element essential for the anaerobic induction
CgCBM15	Box 4	ATTAAT	99	6	Petroselinum crispum	part of a conserved DNA module involved in light responsiveness
CgCBM15	Box 4	ATTAAT	121	6	Petroselinum crispum	part of a conserved DNA module involved in light responsiveness
CgCBM15	CAT-box	GCCACT	678	6	Arabidopsis thaliana	cis-acting regulatory element related to meristem expression
CgCBM15	CAT-box	GCCACT	1883	6	Arabidopsis thaliana	cis-acting regulatory element related to meristem expression
CgCBM15	CGTCA-motif	CGTCA	107	5	Hordeum vulgare	cis-acting regulatory element involved in the MeJA-responsiveness
CgCBM15	CGTCA-motif	CGTCA	700	5	Hordeum vulgare	cis-acting regulatory element involved in the MeJA-responsiveness
CgCBM15	CGTCA-motif	CGTCA	867	5	Hordeum vulgare	cis-acting regulatory element involved in the MeJA-responsiveness
CgCBM15	CGTCA-motif	CGTCA	1472	5	Hordeum vulgare	cis-acting regulatory element involved in the MeJA-responsiveness
CgCBM15	GARE-motif	TCTGTTG	183	7	Brassica oleracea	gibberellin-responsive element
CgCBM15	GT1-motif	GGTTAAT	1589	7	Avena sativa	light responsive element
CgCBM15	GT1-motif	GGTTAA	1590	6	Arabidopsis thaliana	light responsive element
CgCBM15	MBS	CAACTG	1188	6	Arabidopsis thaliana	MYB binding site involved in drought-inducibility
CgCBM15	Sp1	GGGCGG	83	6	Oryza sativa	light responsive element
CgCBM15	Sp1	GGGCGG	1301	6	Oryza sativa	light responsive element
CgCBM15	Sp1	GGGCGG	1447	6	Oryza sativa	light responsive element
CgCBM15	TC-rich repeats	ATTCTCTAAC	1018	9	Nicotiana tabacum	cis-acting element involved in defense and stress responsiveness
CgCBM15	TCT-motif	TCTTAC	838	6	Arabidopsis thaliana	part of a light responsive element
CgCBM15	TGACG-motif	TGACG	107	5	Hordeum vulgare	cis-acting regulatory element involved in the MeJA-responsiveness
CgCBM15	TGACG-motif	TGACG	700	5	Hordeum vulgare	cis-acting regulatory element involved in the MeJA-responsiveness
CgCBM15	TGACG-motif	TGACG	867	5	Hordeum vulgare	cis-acting regulatory element involved in the MeJA-responsiveness
CgCBM15	TGACG-motif	TGACG	1472	5	Hordeum vulgare	cis-acting regulatory element involved in the MeJA-responsiveness
CgCBM16	ABRE	AACCCGG	981	7	Arabidopsis thaliana	cis-acting element involved in the abscisic acid responsiveness
CgCBM16	ARE	AAACCA	227	6	Zea mays	cis-acting regulatory element essential for the anaerobic induction
CgCBM16	ARE	AAACCA	1673	6	Zea mays	cis-acting regulatory element essential for the anaerobic induction
CgCBM16	CCAAT-box	CAACGG	1495	6	Hordeum vulgare	MYBHv1 binding site
CgCBM16	CCAAT-box	CAACGG	1911	6	Hordeum vulgare	MYBHv1 binding site
CgCBM16	CGTCA-motif	CGTCA	369	5	Hordeum vulgare	cis-acting regulatory element involved in the MeJA-responsiveness
CgCBM16	CGTCA-motif	CGTCA	1208	5	Hordeum vulgare	cis-acting regulatory element involved in the MeJA-responsiveness
CgCBM16	CGTCA-motif	CGTCA	1214	5	Hordeum vulgare	cis-acting regulatory element involved in the MeJA-responsiveness
CgCBM16	CGTCA-motif	CGTCA	1455	5	Hordeum vulgare	cis-acting regulatory element involved in the MeJA-responsiveness
CgCBM16	GC-motif	CCCCCG	1903	6	Zea mays	enhancer-like element involved in anoxic specific inducibility
CgCBM16	GT1-motif	GGTTAA	1093	6	Arabidopsis thaliana	light responsive element
CgCBM16	P-box	CCTTTTG	540	7	Oryza sativa	gibberellin-responsive element
CgCBM16	Sp1	GGGCGG	31	6	Oryza sativa	light responsive element
CgCBM16	Sp1	GGGCGG	106	6	Oryza sativa	light responsive element
CgCBM16	Sp1	GGGCGG	1097	6	Oryza sativa	light responsive element
CgCBM16	TCA-element	CCATCTTTTT	259	9	Nicotiana tabacum	cis-acting element involved in salicylic acid responsiveness
CgCBM16	TGACG-motif	TGACG	369	5	Hordeum vulgare	cis-acting regulatory element involved in the MeJA-responsiveness
CgCBM16	TGACG-motif	TGACG	1208	5	Hordeum vulgare	cis-acting regulatory element involved in the MeJA-responsiveness
CgCBM16	TGACG-motif	TGACG	1214	5	Hordeum vulgare	cis-acting regulatory element involved in the MeJA-responsiveness
CgCBM16	TGACG-motif	TGACG	1455	5	Hordeum vulgare	cis-acting regulatory element involved in the MeJA-responsiveness
CgCBM17	ABRE	GCCGCGTGGC	963	9	Oryza sativa	cis-acting element involved in the abscisic acid responsiveness
CgCBM17	ABRE	ACGTG	1025	5	Arabidopsis thaliana	cis-acting element involved in the abscisic acid responsiveness
CgCBM17	ABRE	TACGGTC	1118	7	Arabidopsis thaliana	cis-acting element involved in the abscisic acid responsiveness
CgCBM17	AuxRR-core	GGTCCAT	1890	7	Nicotiana tabacum	cis-acting regulatory element involved in auxin responsiveness
CgCBM17	CAT-box	GCCACT	130	6	Arabidopsis thaliana	cis-acting regulatory element related to meristem expression
CgCBM17	CAT-box	GCCACT	1756	6	Arabidopsis thaliana	cis-acting regulatory element related to meristem expression
CgCBM17	CCAAT-box	CAACGG	641	6	Hordeum vulgare	MYBHv1 binding site
CgCBM17	CCAAT-box	CAACGG	870	6	Hordeum vulgare	MYBHv1 binding site
CgCBM17	CCAAT-box	CAACGG	1296	6	Hordeum vulgare	MYBHv1 binding site
CgCBM17	GARE-motif	TCTGTTG	1827	7	Brassica oleracea	gibberellin-responsive element
CgCBM17	G-box	CACGTC	1025	6	Zea mays	cis-acting regulatory element involved in light responsiveness
CgCBM17	G-box	CACGAC	1067	6	Zea mays	cis-acting regulatory element involved in light responsiveness
CgCBM17	LTR	CCGAAA	1275	6	Hordeum vulgare	cis-acting element involved in low-temperature responsiveness
CgCBM17	MBS	CAACTG	299	6	Arabidopsis thaliana	MYB binding site involved in drought-inducibility
CgCBM17	MBS	CAACTG	1516	6	Arabidopsis thaliana	MYB binding site involved in drought-inducibility
CgCBM17	O2-site	GATGATGTGG	1195	9	Zea mays	cis-acting regulatory element involved in zein metabolism regulation
CgCBM17	P-box	CCTTTTG	1629	7	Oryza sativa	gibberellin-responsive element
CgCBM17	Sp1	GGGCGG	57	6	Oryza sativa	light responsive element
CgCBM17	Sp1	GGGCGG	1695	6	Oryza sativa	light responsive element
CgCBM18	ABRE	ACGTG	226	5	Arabidopsis thaliana	cis-acting element involved in the abscisic acid responsiveness
CgCBM18	ABRE	AACCCGG	1611	7	Arabidopsis thaliana	cis-acting element involved in the abscisic acid responsiveness
CgCBM18	ABRE	ACGTG	1889	5	Arabidopsis thaliana	cis-acting element involved in the abscisic acid responsiveness
CgCBM18	ARE	AAACCA	544	6	Zea mays	cis-acting regulatory element essential for the anaerobic induction
CgCBM18	ARE	AAACCA	963	6	Zea mays	cis-acting regulatory element essential for the anaerobic induction
CgCBM18	AuxRR-core	GGTCCAT	620	7	Nicotiana tabacum	cis-acting regulatory element involved in auxin responsiveness
CgCBM18	CAT-box	GCCACT	1126	6	Arabidopsis thaliana	cis-acting regulatory element related to meristem expression
CgCBM18	CCAAT-box	CAACGG	564	6	Hordeum vulgare	MYBHv1 binding site
CgCBM18	CGTCA-motif	CGTCA	46	5	Hordeum vulgare	cis-acting regulatory element involved in the MeJA-responsiveness
CgCBM18	CGTCA-motif	CGTCA	635	5	Hordeum vulgare	cis-acting regulatory element involved in the MeJA-responsiveness
CgCBM18	CGTCA-motif	CGTCA	1347	5	Hordeum vulgare	cis-acting regulatory element involved in the MeJA-responsiveness
CgCBM18	CGTCA-motif	CGTCA	1736	5	Hordeum vulgare	cis-acting regulatory element involved in the MeJA-responsiveness
CgCBM18	CGTCA-motif	CGTCA	1887	5	Hordeum vulgare	cis-acting regulatory element involved in the MeJA-responsiveness
CgCBM18	GARE-motif	TCTGTTG	1246	7	Brassica oleracea	gibberellin-responsive element
CgCBM18	GATA-motif	GATAGGG	432	7	Pisum sativum	part of a light responsive element
CgCBM18	G-box	TACGTG	225	6	Arabidopsis thaliana	cis-acting regulatory element involved in light responsiveness
CgCBM18	G-box	CACGAC	748	6	Zea mays	cis-acting regulatory element involved in light responsiveness
CgCBM18	G-box	CACGAC	1342	6	Zea mays	cis-acting regulatory element involved in light responsiveness
CgCBM18	G-box	CACGAC	1581	6	Zea mays	cis-acting regulatory element involved in light responsiveness
CgCBM18	G-box	CACGTC	1888	6	Zea mays	cis-acting regulatory element involved in light responsiveness
CgCBM18	GC-motif	CCCCCG	1455	6	Zea mays	enhancer-like element involved in anoxic specific inducibility
CgCBM18	MBS	CAACTG	357	6	Arabidopsis thaliana	MYB binding site involved in drought-inducibility
CgCBM18	MBS	CAACTG	507	6	Arabidopsis thaliana	MYB binding site involved in drought-inducibility
CgCBM18	MBS	CAACTG	1963	6	Arabidopsis thaliana	MYB binding site involved in drought-inducibility
CgCBM18	Sp1	GGGCGG	1385	6	Oryza sativa	light responsive element
CgCBM18	TCT-motif	TCTTAC	894	6	Arabidopsis thaliana	part of a light responsive element
CgCBM18	TGACG-motif	TGACG	46	5	Hordeum vulgare	cis-acting regulatory element involved in the MeJA-responsiveness
CgCBM18	TGACG-motif	TGACG	635	5	Hordeum vulgare	cis-acting regulatory element involved in the MeJA-responsiveness
CgCBM18	TGACG-motif	TGACG	1347	5	Hordeum vulgare	cis-acting regulatory element involved in the MeJA-responsiveness
CgCBM18	TGACG-motif	TGACG	1736	5	Hordeum vulgare	cis-acting regulatory element involved in the MeJA-responsiveness
CgCBM18	TGACG-motif	TGACG	1887	5	Hordeum vulgare	cis-acting regulatory element involved in the MeJA-responsiveness
CgCBM18	TGA-element	AACGAC	781	6	Brassica oleracea	auxin-responsive element
CgCBM19	ABRE	ACGTG	1354	5	Arabidopsis thaliana	cis-acting element involved in the abscisic acid responsiveness
CgCBM19	ABRE	ACGTG	1577	5	Arabidopsis thaliana	cis-acting element involved in the abscisic acid responsiveness
CgCBM19	ABRE	CACGTG	1744	6	Arabidopsis thaliana	cis-acting element involved in the abscisic acid responsiveness
CgCBM19	ABRE	ACGTG	1745	5	Arabidopsis thaliana	cis-acting element involved in the abscisic acid responsiveness
CgCBM19	ARE	AAACCA	854	6	Zea mays	cis-acting regulatory element essential for the anaerobic induction
CgCBM19	ARE	AAACCA	1024	6	Zea mays	cis-acting regulatory element essential for the anaerobic induction
CgCBM19	Box 4	ATTAAT	1772	6	Petroselinum crispum	part of a conserved DNA module involved in light responsiveness
CgCBM19	CAT-box	GCCACT	1877	6	Arabidopsis thaliana	cis-acting regulatory element related to meristem expression
CgCBM19	CCAAT-box	CAACGG	476	6	Hordeum vulgare	MYBHv1 binding site
CgCBM19	CCAAT-box	CAACGG	499	6	Hordeum vulgare	MYBHv1 binding site
CgCBM19	CGTCA-motif	CGTCA	1352	5	Hordeum vulgare	cis-acting regulatory element involved in the MeJA-responsiveness
CgCBM19	CGTCA-motif	CGTCA	1641	5	Hordeum vulgare	cis-acting regulatory element involved in the MeJA-responsiveness
CgCBM19	CGTCA-motif	CGTCA	1816	5	Hordeum vulgare	cis-acting regulatory element involved in the MeJA-responsiveness
CgCBM19	G-box	CACGTG	1744	6	Pisum sativum	cis-acting regulatory element involved in light responsiveness
CgCBM19	G-box	CACGAC	1158	6	Zea mays	cis-acting regulatory element involved in light responsiveness
CgCBM19	G-box	CACGTC	1353	6	Zea mays	cis-acting regulatory element involved in light responsiveness
CgCBM19	G-box	TACGTG	1576	6	Arabidopsis thaliana	cis-acting regulatory element involved in light responsiveness
CgCBM19	G-box	CACGTG	1744	6	Arabidopsis thaliana	cis-acting regulatory element involved in light responsiveness
CgCBM19	GT1-motif	GGTTAA	1435	6	Arabidopsis thaliana	light responsive element
CgCBM19	LTR	CCGAAA	1237	6	Hordeum vulgare	cis-acting element involved in low-temperature responsiveness
CgCBM19	MBS	CAACTG	151	6	Arabidopsis thaliana	MYB binding site involved in drought-inducibility
CgCBM19	MBS	CAACTG	445	6	Arabidopsis thaliana	MYB binding site involved in drought-inducibility
CgCBM19	MBS	CAACTG	554	6	Arabidopsis thaliana	MYB binding site involved in drought-inducibility
CgCBM19	O2-site	GATGATGTGG	99	9	Zea mays	cis-acting regulatory element involved in zein metabolism regulation
CgCBM19	P-box	CCTTTTG	1966	7	Oryza sativa	gibberellin-responsive element
CgCBM19	Sp1	GGGCGG	1146	6	Oryza sativa	light responsive element
CgCBM19	TGACG-motif	TGACG	1352	5	Hordeum vulgare	cis-acting regulatory element involved in the MeJA-responsiveness
CgCBM19	TGACG-motif	TGACG	1641	5	Hordeum vulgare	cis-acting regulatory element involved in the MeJA-responsiveness
CgCBM19	TGACG-motif	TGACG	1816	5	Hordeum vulgare	cis-acting regulatory element involved in the MeJA-responsiveness
CgCBM20	ABRE	ACGTG	447	5	Arabidopsis thaliana	cis-acting element involved in the abscisic acid responsiveness
CgCBM20	ABRE	ACGTG	1605	5	Arabidopsis thaliana	cis-acting element involved in the abscisic acid responsiveness
CgCBM20	ARE	AAACCA	46	6	Zea mays	cis-acting regulatory element essential for the anaerobic induction
CgCBM20	AuxRR-core	GGTCCAT	1578	7	Nicotiana tabacum	cis-acting regulatory element involved in auxin responsiveness
CgCBM20	Box 4	ATTAAT	1539	6	Petroselinum crispum	part of a conserved DNA module involved in light responsiveness
CgCBM20	CAT-box	GCCACT	1857	6	Arabidopsis thaliana	cis-acting regulatory element related to meristem expression
CgCBM20	CCAAT-box	CAACGG	38	6	Hordeum vulgare	MYBHv1 binding site
CgCBM20	CGTCA-motif	CGTCA	1240	5	Hordeum vulgare	cis-acting regulatory element involved in the MeJA-responsiveness
CgCBM20	CGTCA-motif	CGTCA	1548	5	Hordeum vulgare	cis-acting regulatory element involved in the MeJA-responsiveness
CgCBM20	GARE-motif	TCTGTTG	1489	7	Brassica oleracea	gibberellin-responsive element
CgCBM20	G-box	CACGAC	316	6	Zea mays	cis-acting regulatory element involved in light responsiveness
CgCBM20	G-box	CACGTC	447	6	Zea mays	cis-acting regulatory element involved in light responsiveness
CgCBM20	G-box	CACGAC	1399	6	Zea mays	cis-acting regulatory element involved in light responsiveness
CgCBM20	G-box	CACGTT	1605	6	Pisum sativum	cis-acting regulatory element involved in light responsiveness
CgCBM20	GT1-motif	GGTTAA	26	6	Arabidopsis thaliana	light responsive element
CgCBM20	GT1-motif	GGTTAA	42	6	Arabidopsis thaliana	light responsive element
CgCBM20	LTR	CCGAAA	1558	6	Hordeum vulgare	cis-acting element involved in low-temperature responsiveness
CgCBM20	LTR	CCGAAA	1748	6	Hordeum vulgare	cis-acting element involved in low-temperature responsiveness
CgCBM20	MBS	CAACTG	300	6	Arabidopsis thaliana	MYB binding site involved in drought-inducibility
CgCBM20	TGACG-motif	TGACG	1240	5	Hordeum vulgare	cis-acting regulatory element involved in the MeJA-responsiveness
CgCBM20	TGACG-motif	TGACG	1548	5	Hordeum vulgare	cis-acting regulatory element involved in the MeJA-responsiveness
CgCBM20	TGA-element	AACGAC	1926	6	Brassica oleracea	auxin-responsive element
CgCBM21	ARE	AAACCA	282	6	Zea mays	cis-acting regulatory element essential for the anaerobic induction
CgCBM21	ARE	AAACCA	921	6	Zea mays	cis-acting regulatory element essential for the anaerobic induction
CgCBM21	Box 4	ATTAAT	1506	6	Petroselinum crispum	part of a conserved DNA module involved in light responsiveness
CgCBM21	CCAAT-box	CAACGG	1737	6	Hordeum vulgare	MYBHv1 binding site
CgCBM21	CGTCA-motif	CGTCA	370	5	Hordeum vulgare	cis-acting regulatory element involved in the MeJA-responsiveness
CgCBM21	CGTCA-motif	CGTCA	453	5	Hordeum vulgare	cis-acting regulatory element involved in the MeJA-responsiveness
CgCBM21	CGTCA-motif	CGTCA	1630	5	Hordeum vulgare	cis-acting regulatory element involved in the MeJA-responsiveness
CgCBM21	GATA-motif	AAGATAAGATT	89	10	Arabidopsis thaliana	part of a light responsive element
CgCBM21	G-box	ACACGTG(G/t)CACC	1176	10.5	Lycopersicon esculentum	cis-acting regulatory element involved in light responsiveness
CgCBM21	G-box	TCCACATGGCA	617	10	Triticum aestivum	cis-acting regulatory element involved in light responsiveness
CgCBM21	LTR	CCGAAA	305	6	Hordeum vulgare	cis-acting element involved in low-temperature responsiveness
CgCBM21	LTR	CCGAAA	555	6	Hordeum vulgare	cis-acting element involved in low-temperature responsiveness
CgCBM21	MBS	CAACTG	116	6	Arabidopsis thaliana	MYB binding site involved in drought-inducibility
CgCBM21	MBS	CAACTG	1834	6	Arabidopsis thaliana	MYB binding site involved in drought-inducibility
CgCBM21	Sp1	GGGCGG	971	6	Oryza sativa	light responsive element
CgCBM21	Sp1	GGGCGG	1300	6	Oryza sativa	light responsive element
CgCBM21	TC-rich repeats	GTTTTCTTAC	923	9	Nicotiana tabacum	cis-acting element involved in defense and stress responsiveness
CgCBM21	TCT-motif	TCTTAC	91	6	Arabidopsis thaliana	part of a light responsive element
CgCBM21	TCT-motif	TCTTAC	513	6	Arabidopsis thaliana	part of a light responsive element
CgCBM21	TGACG-motif	TGACG	370	5	Hordeum vulgare	cis-acting regulatory element involved in the MeJA-responsiveness
CgCBM21	TGACG-motif	TGACG	453	5	Hordeum vulgare	cis-acting regulatory element involved in the MeJA-responsiveness
CgCBM21	TGACG-motif	TGACG	1630	5	Hordeum vulgare	cis-acting regulatory element involved in the MeJA-responsiveness
CgCBM22	ABRE	CGCACGTGTC	1555	9	Hordeum vulgare	cis-acting element involved in the abscisic acid responsiveness
CgCBM22	ABRE	ACGTG	1728	5	Arabidopsis thaliana	cis-acting element involved in the abscisic acid responsiveness
CgCBM22	ABRE	ACGTG	1765	5	Arabidopsis thaliana	cis-acting element involved in the abscisic acid responsiveness
CgCBM22	ARE	AAACCA	1578	6	Zea mays	cis-acting regulatory element essential for the anaerobic induction
CgCBM22	ARE	AAACCA	1623	6	Zea mays	cis-acting regulatory element essential for the anaerobic induction
CgCBM22	CAT-box	GCCACT	1036	6	Arabidopsis thaliana	cis-acting regulatory element related to meristem expression
CgCBM22	CAT-box	GCCACT	1215	6	Arabidopsis thaliana	cis-acting regulatory element related to meristem expression
CgCBM22	CCAAT-box	CAACGG	1160	6	Hordeum vulgare	MYBHv1 binding site
CgCBM22	CCAAT-box	CAACGG	1888	6	Hordeum vulgare	MYBHv1 binding site
CgCBM22	CGTCA-motif	CGTCA	638	5	Hordeum vulgare	cis-acting regulatory element involved in the MeJA-responsiveness
CgCBM22	CGTCA-motif	CGTCA	659	5	Hordeum vulgare	cis-acting regulatory element involved in the MeJA-responsiveness
CgCBM22	CGTCA-motif	CGTCA	1027	5	Hordeum vulgare	cis-acting regulatory element involved in the MeJA-responsiveness
CgCBM22	CGTCA-motif	CGTCA	1383	5	Hordeum vulgare	cis-acting regulatory element involved in the MeJA-responsiveness
CgCBM22	CGTCA-motif	CGTCA	1987	5	Hordeum vulgare	cis-acting regulatory element involved in the MeJA-responsiveness
CgCBM22	G-box	CACGAC	1550	6	Zea mays	cis-acting regulatory element involved in light responsiveness
CgCBM22	G-box	TACGTG	1728	6	Arabidopsis thaliana	cis-acting regulatory element involved in light responsiveness
CgCBM22	G-box	CACGTC	1764	6	Zea mays	cis-acting regulatory element involved in light responsiveness
CgCBM22	GT1-motif	GGTTAAT	46	7	Avena sativa	light responsive element
CgCBM22	GT1-motif	GGTTAA	144	6	Arabidopsis thaliana	light responsive element
CgCBM22	GT1-motif	GGTTAA	186	6	Arabidopsis thaliana	light responsive element
CgCBM22	GT1-motif	GGTTAA	263	6	Arabidopsis thaliana	light responsive element
CgCBM22	GT1-motif	GGTTAA	297	6	Arabidopsis thaliana	light responsive element
CgCBM22	GT1-motif	GGTTAA	299	6	Arabidopsis thaliana	light responsive element
CgCBM22	GT1-motif	GGTTAA	773	6	Arabidopsis thaliana	light responsive element
CgCBM22	GT1-motif	GGTTAAT	1334	7	Avena sativa	light responsive element
CgCBM22	O2-site	GATGACATGG	610	9	Zea mays	cis-acting regulatory element involved in zein metabolism regulation
CgCBM22	Sp1	GGGCGG	1696	6	Oryza sativa	light responsive element
CgCBM22	TCT-motif	TCTTAC	576	6	Arabidopsis thaliana	part of a light responsive element
CgCBM22	TGACG-motif	TGACG	638	5	Hordeum vulgare	cis-acting regulatory element involved in the MeJA-responsiveness
CgCBM22	TGACG-motif	TGACG	659	5	Hordeum vulgare	cis-acting regulatory element involved in the MeJA-responsiveness
CgCBM22	TGACG-motif	TGACG	1027	5	Hordeum vulgare	cis-acting regulatory element involved in the MeJA-responsiveness
CgCBM22	TGACG-motif	TGACG	1383	5	Hordeum vulgare	cis-acting regulatory element involved in the MeJA-responsiveness
CgCBM22	TGACG-motif	TGACG	1987	5	Hordeum vulgare	cis-acting regulatory element involved in the MeJA-responsiveness
CgCBM22	TGA-element	AACGAC	633	6	Brassica oleracea	auxin-responsive element
CgCBM23	ABRE	CACGTG	197	6	Arabidopsis thaliana	cis-acting element involved in the abscisic acid responsiveness
CgCBM23	ABRE	ACGTG	198	5	Arabidopsis thaliana	cis-acting element involved in the abscisic acid responsiveness
CgCBM23	ARE	AAACCA	526	6	Zea mays	cis-acting regulatory element essential for the anaerobic induction
CgCBM23	CAT-box	GCCACT	687	6	Arabidopsis thaliana	cis-acting regulatory element related to meristem expression
CgCBM23	CAT-box	GCCACT	927	6	Arabidopsis thaliana	cis-acting regulatory element related to meristem expression
CgCBM23	CCAAT-box	CAACGG	896	6	Hordeum vulgare	MYBHv1 binding site
CgCBM23	CCAAT-box	CAACGG	1048	6	Hordeum vulgare	MYBHv1 binding site
CgCBM23	CCAAT-box	CAACGG	1116	6	Hordeum vulgare	MYBHv1 binding site
CgCBM23	CGTCA-motif	CGTCA	757	5	Hordeum vulgare	cis-acting regulatory element involved in the MeJA-responsiveness
CgCBM23	CGTCA-motif	CGTCA	1416	5	Hordeum vulgare	cis-acting regulatory element involved in the MeJA-responsiveness
CgCBM23	CGTCA-motif	CGTCA	1743	5	Hordeum vulgare	cis-acting regulatory element involved in the MeJA-responsiveness
CgCBM23	G-box	CACGTGAAA	194	9	Pisum sativum	cis-acting regulatory element involved in light responsiveness
CgCBM23	G-box	CACGTG	197	6	Pisum sativum	cis-acting regulatory element involved in light responsiveness
CgCBM23	G-box	CACGTG	197	6	Arabidopsis thaliana	cis-acting regulatory element involved in light responsiveness
CgCBM23	G-box	CACGAC	1357	6	Zea mays	cis-acting regulatory element involved in light responsiveness
CgCBM23	GC-motif	CCCCCG	1015	6	Zea mays	enhancer-like element involved in anoxic specific inducibility
CgCBM23	GCN4_motif	TGAGTCA	1699	7	Oryza sativa	cis-regulatory element involved in endosperm expression
CgCBM23	GT1-motif	GGTTAA	207	6	Arabidopsis thaliana	light responsive element
CgCBM23	LTR	CCGAAA	1213	6	Hordeum vulgare	cis-acting element involved in low-temperature responsiveness
CgCBM23	Sp1	GGGCGG	1252	6	Oryza sativa	light responsive element
CgCBM23	TCA-element	CCATCTTTTT	600	9	Nicotiana tabacum	cis-acting element involved in salicylic acid responsiveness
CgCBM23	TCA-element	TCAGAAGAGG	932	9	Brassica oleracea	cis-acting element involved in salicylic acid responsiveness
CgCBM23	TGACG-motif	TGACG	757	5	Hordeum vulgare	cis-acting regulatory element involved in the MeJA-responsiveness
CgCBM23	TGACG-motif	TGACG	1416	5	Hordeum vulgare	cis-acting regulatory element involved in the MeJA-responsiveness
CgCBM23	TGACG-motif	TGACG	1743	5	Hordeum vulgare	cis-acting regulatory element involved in the MeJA-responsiveness
CgCBM23	TGA-element	AACGAC	943	6	Brassica oleracea	auxin-responsive element
CgCBM24	ABRE	AACCCGG	199	7	Arabidopsis thaliana	cis-acting element involved in the abscisic acid responsiveness
CgCBM24	ABRE	ACGTG	426	5	Arabidopsis thaliana	cis-acting element involved in the abscisic acid responsiveness
CgCBM24	ABRE	TACGGTC	552	7	Arabidopsis thaliana	cis-acting element involved in the abscisic acid responsiveness
CgCBM24	ABRE	ACGTG	894	5	Arabidopsis thaliana	cis-acting element involved in the abscisic acid responsiveness
CgCBM24	ABRE	GCCGCGTGGC	1177	10	Oryza sativa	cis-acting element involved in the abscisic acid responsiveness
CgCBM24	ARE	AAACCA	833	6	Zea mays	cis-acting regulatory element essential for the anaerobic induction
CgCBM24	ARE	AAACCA	879	6	Zea mays	cis-acting regulatory element essential for the anaerobic induction
CgCBM24	CCAAT-box	CAACGG	565	6	Hordeum vulgare	MYBHv1 binding site
CgCBM24	CCAAT-box	CAACGG	1158	6	Hordeum vulgare	MYBHv1 binding site
CgCBM24	CGTCA-motif	CGTCA	672	5	Hordeum vulgare	cis-acting regulatory element involved in the MeJA-responsiveness
CgCBM24	CGTCA-motif	CGTCA	973	5	Hordeum vulgare	cis-acting regulatory element involved in the MeJA-responsiveness
CgCBM24	CGTCA-motif	CGTCA	1352	5	Hordeum vulgare	cis-acting regulatory element involved in the MeJA-responsiveness
CgCBM24	CGTCA-motif	CGTCA	1615	5	Hordeum vulgare	cis-acting regulatory element involved in the MeJA-responsiveness
CgCBM24	CGTCA-motif	CGTCA	1742	5	Hordeum vulgare	cis-acting regulatory element involved in the MeJA-responsiveness
CgCBM24	CGTCA-motif	CGTCA	1875	5	Hordeum vulgare	cis-acting regulatory element involved in the MeJA-responsiveness
CgCBM24	G-box	TACGTG	425	6	Arabidopsis thaliana	cis-acting regulatory element involved in light responsiveness
CgCBM24	G-box	CACGAC	1211	6	Zea mays	cis-acting regulatory element involved in light responsiveness
CgCBM24	G-box	CACGAC	1582	6	Zea mays	cis-acting regulatory element involved in light responsiveness
CgCBM24	G-box	CACGTT	893	6	Pisum sativum	cis-acting regulatory element involved in light responsiveness
CgCBM24	GC-motif	CCCCCG	1714	6	Zea mays	enhancer-like element involved in anoxic specific inducibility
CgCBM24	GT1-motif	GGTTAA	946	6	Arabidopsis thaliana	light responsive element
CgCBM24	P-box	CCTTTTG	1358	7	Oryza sativa	gibberellin-responsive element
CgCBM24	P-box	CCTTTTG	1618	7	Oryza sativa	gibberellin-responsive element
CgCBM24	Sp1	GGGCGG	1100	6	Oryza sativa	light responsive element
CgCBM24	TCA-element	TCAGAAGAGG	1530	9	Brassica oleracea	cis-acting element involved in salicylic acid responsiveness
CgCBM24	TGACG-motif	TGACG	672	5	Hordeum vulgare	cis-acting regulatory element involved in the MeJA-responsiveness
CgCBM24	TGACG-motif	TGACG	973	5	Hordeum vulgare	cis-acting regulatory element involved in the MeJA-responsiveness
CgCBM24	TGACG-motif	TGACG	1352	5	Hordeum vulgare	cis-acting regulatory element involved in the MeJA-responsiveness
CgCBM24	TGACG-motif	TGACG	1615	5	Hordeum vulgare	cis-acting regulatory element involved in the MeJA-responsiveness
CgCBM24	TGACG-motif	TGACG	1742	5	Hordeum vulgare	cis-acting regulatory element involved in the MeJA-responsiveness
CgCBM24	TGACG-motif	TGACG	1875	5	Hordeum vulgare	cis-acting regulatory element involved in the MeJA-responsiveness
CgCBM24	TGA-element	AACGAC	212	6	Brassica oleracea	auxin-responsive element
CgCBM25	ABRE	ACGTG	136	5	Arabidopsis thaliana	cis-acting element involved in the abscisic acid responsiveness
CgCBM25	ABRE	ACGTG	863	5	Arabidopsis thaliana	cis-acting element involved in the abscisic acid responsiveness
CgCBM25	ABRE	ACGTG	1611	5	Arabidopsis thaliana	cis-acting element involved in the abscisic acid responsiveness
CgCBM25	ABRE	GCCGCGTGGC	1746	9	Oryza sativa	cis-acting element involved in the abscisic acid responsiveness
CgCBM25	ARE	AAACCA	520	6	Zea mays	cis-acting regulatory element essential for the anaerobic induction
CgCBM25	AuxRR-core	GGTCCAT	828	7	Nicotiana tabacum	cis-acting regulatory element involved in auxin responsiveness
CgCBM25	CCAAT-box	CAACGG	1384	6	Hordeum vulgare	MYBHv1 binding site
CgCBM25	CGTCA-motif	CGTCA	661	5	Hordeum vulgare	cis-acting regulatory element involved in the MeJA-responsiveness
CgCBM25	CGTCA-motif	CGTCA	1251	5	Hordeum vulgare	cis-acting regulatory element involved in the MeJA-responsiveness
CgCBM25	GARE-motif	TCTGTTG	546	7	Brassica oleracea	gibberellin-responsive element
CgCBM25	G-box	CACGTC	136	6	Zea mays	cis-acting regulatory element involved in light responsiveness
CgCBM25	G-box	CACGTC	862	6	Zea mays	cis-acting regulatory element involved in light responsiveness
CgCBM25	G-box	TACGTG	1610	6	Arabidopsis thaliana	cis-acting regulatory element involved in light responsiveness
CgCBM25	GC-motif	CCCCCG	696	6	Zea mays	enhancer-like element involved in anoxic specific inducibility
CgCBM25	GC-motif	CCCCCG	853	6	Zea mays	enhancer-like element involved in anoxic specific inducibility
CgCBM25	LTR	CCGAAA	120	6	Hordeum vulgare	cis-acting element involved in low-temperature responsiveness
CgCBM25	MBS	CAACTG	102	6	Arabidopsis thaliana	MYB binding site involved in drought-inducibility
CgCBM25	Sp1	GGGCGG	497	6	Oryza sativa	light responsive element
CgCBM25	Sp1	GGGCGG	725	6	Oryza sativa	light responsive element
CgCBM25	TCT-motif	TCTTAC	1129	6	Arabidopsis thaliana	part of a light responsive element
CgCBM25	TGACG-motif	TGACG	661	5	Hordeum vulgare	cis-acting regulatory element involved in the MeJA-responsiveness
CgCBM25	TGACG-motif	TGACG	1251	5	Hordeum vulgare	cis-acting regulatory element involved in the MeJA-responsiveness
CgCBM25	TGA-element	AACGAC	273	6	Brassica oleracea	auxin-responsive element
CgCBM25	TGA-element	AACGAC	1886	6	Brassica oleracea	auxin-responsive element
CgCBM25	TGA-element	AACGAC	1910	6	Brassica oleracea	auxin-responsive element
CgCBM26	ABRE	CACGTG	447	6	Arabidopsis thaliana	cis-acting element involved in the abscisic acid responsiveness
CgCBM26	ABRE	ACGTG	448	5	Arabidopsis thaliana	cis-acting element involved in the abscisic acid responsiveness
CgCBM26	ABRE	ACGTG	775	5	Arabidopsis thaliana	cis-acting element involved in the abscisic acid responsiveness
CgCBM26	ABRE	CGTACGTGCA	1160	9	Hordeum vulgare	cis-acting element involved in the abscisic acid responsiveness
CgCBM26	ARE	AAACCA	552	6	Zea mays	cis-acting regulatory element essential for the anaerobic induction
CgCBM26	AuxRR-core	GGTCCAT	256	7	Nicotiana tabacum	cis-acting regulatory element involved in auxin responsiveness
CgCBM26	Box 4	ATTAAT	12	6	Petroselinum crispum	part of a conserved DNA module involved in light responsiveness
CgCBM26	Box 4	ATTAAT	145	6	Petroselinum crispum	part of a conserved DNA module involved in light responsiveness
CgCBM26	CCAAT-box	CAACGG	1300	6	Hordeum vulgare	MYBHv1 binding site
CgCBM26	CGTCA-motif	CGTCA	773	5	Hordeum vulgare	cis-acting regulatory element involved in the MeJA-responsiveness
CgCBM26	CGTCA-motif	CGTCA	877	5	Hordeum vulgare	cis-acting regulatory element involved in the MeJA-responsiveness
CgCBM26	CGTCA-motif	CGTCA	1668	5	Hordeum vulgare	cis-acting regulatory element involved in the MeJA-responsiveness
CgCBM26	GARE-motif	TCTGTTG	1252	7	Brassica oleracea	gibberellin-responsive element
CgCBM26	G-box	GCCACGTGGA	445	9	Arabidopsis thaliana	cis-acting regulatory element involved in light responsiveness
CgCBM26	G-box	CACGTG	447	6	Arabidopsis thaliana	cis-acting regulatory element involved in light responsiveness
CgCBM26	G-box	CACGTC	774	6	Zea mays	cis-acting regulatory element involved in light responsiveness
CgCBM26	G-box	CACGAC	1470	6	Zea mays	cis-acting regulatory element involved in light responsiveness
CgCBM26	G-box	CACGTG	447	6	Pisum sativum	cis-acting regulatory element involved in light responsiveness
CgCBM26	GT1-motif	GGTTAA	211	6	Arabidopsis thaliana	light responsive element
CgCBM26	GT1-motif	GGTTAAT	230	7	Avena sativa	light responsive element
CgCBM26	GT1-motif	GGTTAA	516	6	Arabidopsis thaliana	light responsive element
CgCBM26	LTR	CCGAAA	1201	6	Hordeum vulgare	cis-acting element involved in low-temperature responsiveness
CgCBM26	MBS	CAACTG	1172	6	Arabidopsis thaliana	MYB binding site involved in drought-inducibility
CgCBM26	MBS	CAACTG	1767	6	Arabidopsis thaliana	MYB binding site involved in drought-inducibility
CgCBM26	O2-site	GATGA(C/T)(A/G)TG(A/G)	387	8	Zea mays	cis-acting regulatory element involved in zein metabolism regulation
CgCBM26	Sp1	GGGCGG	322	6	Oryza sativa	light responsive element
CgCBM26	TCA-element	CCATCTTTTT	1619	9	Nicotiana tabacum	cis-acting element involved in salicylic acid responsiveness
CgCBM26	TC-rich repeats	GTTTTCTTAC	112	9	Nicotiana tabacum	cis-acting element involved in defense and stress responsiveness
CgCBM26	TCT-motif	TCTTAC	829	6	Arabidopsis thaliana	part of a light responsive element
CgCBM26	TGACG-motif	TGACG	773	5	Hordeum vulgare	cis-acting regulatory element involved in the MeJA-responsiveness
CgCBM26	TGACG-motif	TGACG	877	5	Hordeum vulgare	cis-acting regulatory element involved in the MeJA-responsiveness
CgCBM26	TGACG-motif	TGACG	1668	5	Hordeum vulgare	cis-acting regulatory element involved in the MeJA-responsiveness
CgCBM26	TGA-element	AACGAC	1054	6	Brassica oleracea	auxin-responsive element
CgCBM27	ARE	AAACCA	1326	6	Zea mays	cis-acting regulatory element essential for the anaerobic induction
CgCBM27	CAT-box	GCCACT	809	6	Arabidopsis thaliana	cis-acting regulatory element related to meristem expression
CgCBM27	CAT-box	GCCACT	1688	6	Arabidopsis thaliana	cis-acting regulatory element related to meristem expression
CgCBM27	CCAAT-box	CAACGG	398	6	Hordeum vulgare	MYBHv1 binding site
CgCBM27	CCAAT-box	CAACGG	602	6	Hordeum vulgare	MYBHv1 binding site
CgCBM27	CCAAT-box	CAACGG	1549	6	Hordeum vulgare	MYBHv1 binding site
CgCBM27	CGTCA-motif	CGTCA	41	5	Hordeum vulgare	cis-acting regulatory element involved in the MeJA-responsiveness
CgCBM27	CGTCA-motif	CGTCA	60	5	Hordeum vulgare	cis-acting regulatory element involved in the MeJA-responsiveness
CgCBM27	CGTCA-motif	CGTCA	287	5	Hordeum vulgare	cis-acting regulatory element involved in the MeJA-responsiveness
CgCBM27	CGTCA-motif	CGTCA	413	5	Hordeum vulgare	cis-acting regulatory element involved in the MeJA-responsiveness
CgCBM27	CGTCA-motif	CGTCA	431	5	Hordeum vulgare	cis-acting regulatory element involved in the MeJA-responsiveness
CgCBM27	CGTCA-motif	CGTCA	500	5	Hordeum vulgare	cis-acting regulatory element involved in the MeJA-responsiveness
CgCBM27	CGTCA-motif	CGTCA	549	5	Hordeum vulgare	cis-acting regulatory element involved in the MeJA-responsiveness
CgCBM27	CGTCA-motif	CGTCA	582	5	Hordeum vulgare	cis-acting regulatory element involved in the MeJA-responsiveness
CgCBM27	CGTCA-motif	CGTCA	1099	5	Hordeum vulgare	cis-acting regulatory element involved in the MeJA-responsiveness
CgCBM27	CGTCA-motif	CGTCA	1199	5	Hordeum vulgare	cis-acting regulatory element involved in the MeJA-responsiveness
CgCBM27	CGTCA-motif	CGTCA	1587	5	Hordeum vulgare	cis-acting regulatory element involved in the MeJA-responsiveness
CgCBM27	CGTCA-motif	CGTCA	1709	5	Hordeum vulgare	cis-acting regulatory element involved in the MeJA-responsiveness
CgCBM27	G-box	CACGAC	1718	6	Zea mays	cis-acting regulatory element involved in light responsiveness
CgCBM27	GT1-motif	GGTTAA	1187	6	Arabidopsis thaliana	light responsive element
CgCBM27	LTR	CCGAAA	980	6	Hordeum vulgare	cis-acting element involved in low-temperature responsiveness
CgCBM27	LTR	CCGAAA	1208	6	Hordeum vulgare	cis-acting element involved in low-temperature responsiveness
CgCBM27	MBS	CAACTG	1504	6	Arabidopsis thaliana	MYB binding site involved in drought-inducibility
CgCBM27	Sp1	GGGCGG	615	6	Oryza sativa	light responsive element
CgCBM27	TATC-box	TATCCCA	1890	7	Oryza sativa	cis-acting element involved in gibberellin-responsiveness
CgCBM27	TGACG-motif	TGACG	41	5	Hordeum vulgare	cis-acting regulatory element involved in the MeJA-responsiveness
CgCBM27	TGACG-motif	TGACG	60	5	Hordeum vulgare	cis-acting regulatory element involved in the MeJA-responsiveness
CgCBM27	TGACG-motif	TGACG	287	5	Hordeum vulgare	cis-acting regulatory element involved in the MeJA-responsiveness
CgCBM27	TGACG-motif	TGACG	413	5	Hordeum vulgare	cis-acting regulatory element involved in the MeJA-responsiveness
CgCBM27	TGACG-motif	TGACG	431	5	Hordeum vulgare	cis-acting regulatory element involved in the MeJA-responsiveness
CgCBM27	TGACG-motif	TGACG	500	5	Hordeum vulgare	cis-acting regulatory element involved in the MeJA-responsiveness
CgCBM27	TGACG-motif	TGACG	549	5	Hordeum vulgare	cis-acting regulatory element involved in the MeJA-responsiveness
CgCBM27	TGACG-motif	TGACG	582	5	Hordeum vulgare	cis-acting regulatory element involved in the MeJA-responsiveness
CgCBM27	TGACG-motif	TGACG	1099	5	Hordeum vulgare	cis-acting regulatory element involved in the MeJA-responsiveness
CgCBM27	TGACG-motif	TGACG	1199	5	Hordeum vulgare	cis-acting regulatory element involved in the MeJA-responsiveness
CgCBM27	TGACG-motif	TGACG	1587	5	Hordeum vulgare	cis-acting regulatory element involved in the MeJA-responsiveness
CgCBM27	TGACG-motif	TGACG	1709	5	Hordeum vulgare	cis-acting regulatory element involved in the MeJA-responsiveness
CgCBM27	TGA-element	AACGAC	220	6	Brassica oleracea	auxin-responsive element
CgCBM27	TGA-element	AACGAC	315	6	Brassica oleracea	auxin-responsive element
CgCBM27	TGA-element	AACGAC	1794	6	Brassica oleracea	auxin-responsive element
CgCBM28	ABRE	GCAACGTGTC	6	9	Hordeum vulgare	cis-acting element involved in the abscisic acid responsiveness
CgCBM28	ABRE	ACGTG	564	5	Arabidopsis thaliana	cis-acting element involved in the abscisic acid responsiveness
CgCBM28	ABRE	CACGTG	1678	6	Arabidopsis thaliana	cis-acting element involved in the abscisic acid responsiveness
CgCBM28	ABRE	ACGTG	1679	5	Arabidopsis thaliana	cis-acting element involved in the abscisic acid responsiveness
CgCBM28	ABRE	ACGTG	1887	5	Arabidopsis thaliana	cis-acting element involved in the abscisic acid responsiveness
CgCBM28	ARE	AAACCA	46	6	Zea mays	cis-acting regulatory element essential for the anaerobic induction
CgCBM28	AuxRR-core	GGTCCAT	61	7	Nicotiana tabacum	cis-acting regulatory element involved in auxin responsiveness
CgCBM28	CAT-box	GCCACT	1574	6	Arabidopsis thaliana	cis-acting regulatory element related to meristem expression
CgCBM28	CAT-box	GCCACT	1744	6	Arabidopsis thaliana	cis-acting regulatory element related to meristem expression
CgCBM28	CCAAT-box	CAACGG	278	6	Hordeum vulgare	MYBHv1 binding site
CgCBM28	CCAAT-box	CAACGG	936	6	Hordeum vulgare	MYBHv1 binding site
CgCBM28	CCAAT-box	CAACGG	1552	6	Hordeum vulgare	MYBHv1 binding site
CgCBM28	CGTCA-motif	CGTCA	1376	5	Hordeum vulgare	cis-acting regulatory element involved in the MeJA-responsiveness
CgCBM28	CGTCA-motif	CGTCA	1690	5	Hordeum vulgare	cis-acting regulatory element involved in the MeJA-responsiveness
CgCBM28	CGTCA-motif	CGTCA	1766	5	Hordeum vulgare	cis-acting regulatory element involved in the MeJA-responsiveness
CgCBM28	GATA-motif	GATAGGA	900	7	Arabidopsis thaliana	part of a light responsive element
CgCBM28	G-box	CACGTT	564	6	Pisum sativum	cis-acting regulatory element involved in light responsiveness
CgCBM28	G-box	CACGTG	1678	6	Pisum sativum	cis-acting regulatory element involved in light responsiveness
CgCBM28	G-box	TCCACATGGCA	1703	10	Triticum aestivum	cis-acting regulatory element involved in light responsiveness
CgCBM28	G-box	CACGTT	1886	6	Pisum sativum	cis-acting regulatory element involved in light responsiveness
CgCBM28	G-box	CACGAC	840	6	Zea mays	cis-acting regulatory element involved in light responsiveness
CgCBM28	G-box	CACGTG	1678	6	Arabidopsis thaliana	cis-acting regulatory element involved in light responsiveness
CgCBM28	GT1-motif	GGTTAA	1662	6	Arabidopsis thaliana	light responsive element
CgCBM28	GT1-motif	GGTTAA	1664	6	Arabidopsis thaliana	light responsive element
CgCBM28	LTR	CCGAAA	1960	6	Hordeum vulgare	cis-acting element involved in low-temperature responsiveness
CgCBM28	P-box	CCTTTTG	69	7	Oryza sativa	gibberellin-responsive element
CgCBM28	Sp1	GGGCGG	978	6	Oryza sativa	light responsive element
CgCBM28	TCA-element	CCATCTTTTT	1266	9	Nicotiana tabacum	cis-acting element involved in salicylic acid responsiveness
CgCBM28	TCA-element	CCATCTTTTT	1463	9	Nicotiana tabacum	cis-acting element involved in salicylic acid responsiveness
CgCBM28	TGACG-motif	TGACG	1376	5	Hordeum vulgare	cis-acting regulatory element involved in the MeJA-responsiveness
CgCBM28	TGACG-motif	TGACG	1690	5	Hordeum vulgare	cis-acting regulatory element involved in the MeJA-responsiveness
CgCBM28	TGACG-motif	TGACG	1766	5	Hordeum vulgare	cis-acting regulatory element involved in the MeJA-responsiveness
CgCBM28	TGA-element	AACGAC	1187	6	Brassica oleracea	auxin-responsive element
CgCBM28	TGA-element	AACGAC	1653	6	Brassica oleracea	auxin-responsive element
CgCBM28	TGA-element	AACGAC	1842	6	Brassica oleracea	auxin-responsive element
CgCBM29	ABRE	GCCGCGTGGC	1131	9	Oryza sativa	cis-acting element involved in the abscisic acid responsiveness
CgCBM29	ABRE	ACGTG	1488	5	Arabidopsis thaliana	cis-acting element involved in the abscisic acid responsiveness
CgCBM29	ARE	AAACCA	1709	6	Zea mays	cis-acting regulatory element essential for the anaerobic induction
CgCBM29	ARE	AAACCA	1867	6	Zea mays	cis-acting regulatory element essential for the anaerobic induction
CgCBM29	Box 4	ATTAAT	1188	6	Petroselinum crispum	part of a conserved DNA module involved in light responsiveness
CgCBM29	Box 4	ATTAAT	1696	6	Petroselinum crispum	part of a conserved DNA module involved in light responsiveness
CgCBM29	CCAAT-box	CAACGG	272	6	Hordeum vulgare	MYBHv1 binding site
CgCBM29	CCAAT-box	CAACGG	1226	6	Hordeum vulgare	MYBHv1 binding site
CgCBM29	CCAAT-box	CAACGG	1645	6	Hordeum vulgare	MYBHv1 binding site
CgCBM29	CGTCA-motif	CGTCA	867	5	Hordeum vulgare	cis-acting regulatory element involved in the MeJA-responsiveness
CgCBM29	GARE-motif	TCTGTTG	1607	7	Brassica oleracea	gibberellin-responsive element
CgCBM29	GATA-motif	GATAGGG	90	7	Pisum sativum	part of a light responsive element
CgCBM29	GATA-motif	GATAGGA	1629	7	Arabidopsis thaliana	part of a light responsive element
CgCBM29	G-box	CACGTC	1487	6	Zea mays	cis-acting regulatory element involved in light responsiveness
CgCBM29	GC-motif	CCCCCG	1165	6	Zea mays	enhancer-like element involved in anoxic specific inducibility
CgCBM29	GT1-motif	GGTTAAT	1616	7	Avena sativa	light responsive element
CgCBM29	GT1-motif	GGTTAA	1617	6	Arabidopsis thaliana	light responsive element
CgCBM29	MBS	CAACTG	101	6	Arabidopsis thaliana	MYB binding site involved in drought-inducibility
CgCBM29	Sp1	GGGCGG	1179	6	Oryza sativa	light responsive element
CgCBM29	TCA-element	CCATCTTTTT	516	9	Nicotiana tabacum	cis-acting element involved in salicylic acid responsiveness
CgCBM29	TCA-element	CCATCTTTTT	1950	9	Nicotiana tabacum	cis-acting element involved in salicylic acid responsiveness
CgCBM29	TCT-motif	TCTTAC	557	6	Arabidopsis thaliana	part of a light responsive element
CgCBM29	TCT-motif	TCTTAC	1213	6	Arabidopsis thaliana	part of a light responsive element
CgCBM29	TGACG-motif	TGACG	867	5	Hordeum vulgare	cis-acting regulatory element involved in the MeJA-responsiveness
CgCBM30	ABRE	GACACGTGGC	52	9	Triticum aestivum	cis-acting element involved in the abscisic acid responsiveness
CgCBM30	ABRE	ACGTG	1480	5	Arabidopsis thaliana	cis-acting element involved in the abscisic acid responsiveness
CgCBM30	ABRE	GCAACGTGTC	1602	9	Hordeum vulgare	cis-acting element involved in the abscisic acid responsiveness
CgCBM30	ABRE	ACGTG	1605	5	Arabidopsis thaliana	cis-acting element involved in the abscisic acid responsiveness
CgCBM30	ABRE	ACGTG	1735	5	Arabidopsis thaliana	cis-acting element involved in the abscisic acid responsiveness
CgCBM30	CAT-box	GCCACT	785	6	Arabidopsis thaliana	cis-acting regulatory element related to meristem expression
CgCBM30	CCAAT-box	CAACGG	827	6	Hordeum vulgare	MYBHv1 binding site
CgCBM30	CCAAT-box	CAACGG	1522	6	Hordeum vulgare	MYBHv1 binding site
CgCBM30	CCAAT-box	CAACGG	1643	6	Hordeum vulgare	MYBHv1 binding site
CgCBM30	CGTCA-motif	CGTCA	424	5	Hordeum vulgare	cis-acting regulatory element involved in the MeJA-responsiveness
CgCBM30	CGTCA-motif	CGTCA	532	5	Hordeum vulgare	cis-acting regulatory element involved in the MeJA-responsiveness
CgCBM30	CGTCA-motif	CGTCA	1082	5	Hordeum vulgare	cis-acting regulatory element involved in the MeJA-responsiveness
CgCBM30	CGTCA-motif	CGTCA	1478	5	Hordeum vulgare	cis-acting regulatory element involved in the MeJA-responsiveness
CgCBM30	CGTCA-motif	CGTCA	1725	5	Hordeum vulgare	cis-acting regulatory element involved in the MeJA-responsiveness
CgCBM30	CGTCA-motif	CGTCA	1737	5	Hordeum vulgare	cis-acting regulatory element involved in the MeJA-responsiveness
CgCBM30	G-box	CACGAC	3	6	Zea mays	cis-acting regulatory element involved in light responsiveness
CgCBM30	G-box	CACGTC	1479	6	Zea mays	cis-acting regulatory element involved in light responsiveness
CgCBM30	G-box	CACGTC	1735	6	Zea mays	cis-acting regulatory element involved in light responsiveness
CgCBM30	G-box	CACGTT	1604	6	Pisum sativum	cis-acting regulatory element involved in light responsiveness
CgCBM30	GC-motif	CCCCCG	1078	6	Zea mays	enhancer-like element involved in anoxic specific inducibility
CgCBM30	O2-site	GATGATGTGG	1160	9	Zea mays	cis-acting regulatory element involved in zein metabolism regulation
CgCBM30	O2-site	GATGACATGG	1572	9	Zea mays	cis-acting regulatory element involved in zein metabolism regulation
CgCBM30	TCT-motif	TCTTAC	257	6	Arabidopsis thaliana	part of a light responsive element
CgCBM30	TGACG-motif	TGACG	424	5	Hordeum vulgare	cis-acting regulatory element involved in the MeJA-responsiveness
CgCBM30	TGACG-motif	TGACG	532	5	Hordeum vulgare	cis-acting regulatory element involved in the MeJA-responsiveness
CgCBM30	TGACG-motif	TGACG	1082	5	Hordeum vulgare	cis-acting regulatory element involved in the MeJA-responsiveness
CgCBM30	TGACG-motif	TGACG	1478	5	Hordeum vulgare	cis-acting regulatory element involved in the MeJA-responsiveness
CgCBM30	TGACG-motif	TGACG	1725	5	Hordeum vulgare	cis-acting regulatory element involved in the MeJA-responsiveness
CgCBM30	TGACG-motif	TGACG	1737	5	Hordeum vulgare	cis-acting regulatory element involved in the MeJA-responsiveness
CgCBM30	TGA-element	AACGAC	1711	6	Brassica oleracea	auxin-responsive element
CgCBM31	ABRE	ACGTG	1367	5	Arabidopsis thaliana	cis-acting element involved in the abscisic acid responsiveness
CgCBM31	ABRE	ACGTG	1599	5	Arabidopsis thaliana	cis-acting element involved in the abscisic acid responsiveness
CgCBM31	ARE	AAACCA	1581	6	Zea mays	cis-acting regulatory element essential for the anaerobic induction
CgCBM31	ARE	AAACCA	1666	6	Zea mays	cis-acting regulatory element essential for the anaerobic induction
CgCBM31	CAT-box	GCCACT	340	6	Arabidopsis thaliana	cis-acting regulatory element related to meristem expression
CgCBM31	CGTCA-motif	CGTCA	231	5	Hordeum vulgare	cis-acting regulatory element involved in the MeJA-responsiveness
CgCBM31	CGTCA-motif	CGTCA	234	5	Hordeum vulgare	cis-acting regulatory element involved in the MeJA-responsiveness
CgCBM31	CGTCA-motif	CGTCA	282	5	Hordeum vulgare	cis-acting regulatory element involved in the MeJA-responsiveness
CgCBM31	CGTCA-motif	CGTCA	298	5	Hordeum vulgare	cis-acting regulatory element involved in the MeJA-responsiveness
CgCBM31	CGTCA-motif	CGTCA	737	5	Hordeum vulgare	cis-acting regulatory element involved in the MeJA-responsiveness
CgCBM31	CGTCA-motif	CGTCA	1050	5	Hordeum vulgare	cis-acting regulatory element involved in the MeJA-responsiveness
CgCBM31	CGTCA-motif	CGTCA	1486	5	Hordeum vulgare	cis-acting regulatory element involved in the MeJA-responsiveness
CgCBM31	CGTCA-motif	CGTCA	1601	5	Hordeum vulgare	cis-acting regulatory element involved in the MeJA-responsiveness
CgCBM31	CGTCA-motif	CGTCA	1793	5	Hordeum vulgare	cis-acting regulatory element involved in the MeJA-responsiveness
CgCBM31	CGTCA-motif	CGTCA	1981	5	Hordeum vulgare	cis-acting regulatory element involved in the MeJA-responsiveness
CgCBM31	GATA-motif	AAGGATAAGG	24	9	Solanum tuberosum	part of a light responsive element
CgCBM31	G-box	CACGTT	1366	6	Pisum sativum	cis-acting regulatory element involved in light responsiveness
CgCBM31	G-box	CACGTC	1599	6	Zea mays	cis-acting regulatory element involved in light responsiveness
CgCBM31	GC-motif	CCCCCG	193	6	Zea mays	enhancer-like element involved in anoxic specific inducibility
CgCBM31	LTR	CCGAAA	488	6	Hordeum vulgare	cis-acting element involved in low-temperature responsiveness
CgCBM31	MBS	CAACTG	573	6	Arabidopsis thaliana	MYB binding site involved in drought-inducibility
CgCBM31	MBS	CAACTG	733	6	Arabidopsis thaliana	MYB binding site involved in drought-inducibility
CgCBM31	MBS	CAACTG	1136	6	Arabidopsis thaliana	MYB binding site involved in drought-inducibility
CgCBM31	TCA-element	TCAGAAGAGG	1753	9	Brassica oleracea	cis-acting element involved in salicylic acid responsiveness
CgCBM31	TGACG-motif	TGACG	231	5	Hordeum vulgare	cis-acting regulatory element involved in the MeJA-responsiveness
CgCBM31	TGACG-motif	TGACG	234	5	Hordeum vulgare	cis-acting regulatory element involved in the MeJA-responsiveness
CgCBM31	TGACG-motif	TGACG	282	5	Hordeum vulgare	cis-acting regulatory element involved in the MeJA-responsiveness
CgCBM31	TGACG-motif	TGACG	298	5	Hordeum vulgare	cis-acting regulatory element involved in the MeJA-responsiveness
CgCBM31	TGACG-motif	TGACG	737	5	Hordeum vulgare	cis-acting regulatory element involved in the MeJA-responsiveness
CgCBM31	TGACG-motif	TGACG	1050	5	Hordeum vulgare	cis-acting regulatory element involved in the MeJA-responsiveness
CgCBM31	TGACG-motif	TGACG	1486	5	Hordeum vulgare	cis-acting regulatory element involved in the MeJA-responsiveness
CgCBM31	TGACG-motif	TGACG	1601	5	Hordeum vulgare	cis-acting regulatory element involved in the MeJA-responsiveness
CgCBM31	TGACG-motif	TGACG	1793	5	Hordeum vulgare	cis-acting regulatory element involved in the MeJA-responsiveness
CgCBM31	TGACG-motif	TGACG	1981	5	Hordeum vulgare	cis-acting regulatory element involved in the MeJA-responsiveness
CgCBM31	TGA-element	AACGAC	1449	6	Brassica oleracea	auxin-responsive element
CgCBM32	ABRE	ACGTG	1530	5	Arabidopsis thaliana	cis-acting element involved in the abscisic acid responsiveness
CgCBM32	ARE	AAACCA	633	6	Zea mays	cis-acting regulatory element essential for the anaerobic induction
CgCBM32	ARE	AAACCA	1097	6	Zea mays	cis-acting regulatory element essential for the anaerobic induction
CgCBM32	CAT-box	GCCACT	905	6	Arabidopsis thaliana	cis-acting regulatory element related to meristem expression
CgCBM32	CCAAT-box	CAACGG	418	6	Hordeum vulgare	MYBHv1 binding site
CgCBM32	CCAAT-box	CAACGG	722	6	Hordeum vulgare	MYBHv1 binding site
CgCBM32	CCAAT-box	CAACGG	745	6	Hordeum vulgare	MYBHv1 binding site
CgCBM32	CCAAT-box	CAACGG	1562	6	Hordeum vulgare	MYBHv1 binding site
CgCBM32	CCAAT-box	CAACGG	1784	6	Hordeum vulgare	MYBHv1 binding site
CgCBM32	CGTCA-motif	CGTCA	755	5	Hordeum vulgare	cis-acting regulatory element involved in the MeJA-responsiveness
CgCBM32	CGTCA-motif	CGTCA	848	5	Hordeum vulgare	cis-acting regulatory element involved in the MeJA-responsiveness
CgCBM32	CGTCA-motif	CGTCA	858	5	Hordeum vulgare	cis-acting regulatory element involved in the MeJA-responsiveness
CgCBM32	G-box	TACGTG	1529	6	Arabidopsis thaliana	cis-acting regulatory element involved in light responsiveness
CgCBM32	GC-motif	CCCCCG	1787	6	Zea mays	enhancer-like element involved in anoxic specific inducibility
CgCBM32	MBS	CAACTG	987	6	Arabidopsis thaliana	MYB binding site involved in drought-inducibility
CgCBM32	MBS	CAACTG	1871	6	Arabidopsis thaliana	MYB binding site involved in drought-inducibility
CgCBM32	O2-site	GATGATGTGG	1297	9	Zea mays	cis-acting regulatory element involved in zein metabolism regulation
CgCBM32	P-box	CCTTTTG	261	7	Oryza sativa	gibberellin-responsive element
CgCBM32	Sp1	GGGCGG	97	6	Oryza sativa	light responsive element
CgCBM32	Sp1	GGGCGG	267	6	Oryza sativa	light responsive element
CgCBM32	TCT-motif	TCTTAC	1810	6	Arabidopsis thaliana	part of a light responsive element
CgCBM32	TGACG-motif	TGACG	755	5	Hordeum vulgare	cis-acting regulatory element involved in the MeJA-responsiveness
CgCBM32	TGACG-motif	TGACG	848	5	Hordeum vulgare	cis-acting regulatory element involved in the MeJA-responsiveness
CgCBM32	TGACG-motif	TGACG	858	5	Hordeum vulgare	cis-acting regulatory element involved in the MeJA-responsiveness
CgCBM32	TGA-element	AACGAC	175	6	Brassica oleracea	auxin-responsive element
CgCBM32	TGA-element	AACGAC	775	6	Brassica oleracea	auxin-responsive element
CgCBM32	TGA-element	AACGAC	1593	6	Brassica oleracea	auxin-responsive element
CgCBM33	ABRE	ACGTG	372	5	Arabidopsis thaliana	cis-acting element involved in the abscisic acid responsiveness
CgCBM33	ABRE	AACCCGG	382	7	Arabidopsis thaliana	cis-acting element involved in the abscisic acid responsiveness
CgCBM33	ABRE	ACGTG	921	5	Arabidopsis thaliana	cis-acting element involved in the abscisic acid responsiveness
CgCBM33	ABRE	ACGTG	986	5	Arabidopsis thaliana	cis-acting element involved in the abscisic acid responsiveness
CgCBM33	ABRE	TACGGTC	1447	7	Arabidopsis thaliana	cis-acting element involved in the abscisic acid responsiveness
CgCBM33	ABRE	ACGTG	1682	5	Arabidopsis thaliana	cis-acting element involved in the abscisic acid responsiveness
CgCBM33	AuxRR-core	GGTCCAT	238	7	Nicotiana tabacum	cis-acting regulatory element involved in auxin responsiveness
CgCBM33	CCAAT-box	CAACGG	495	6	Hordeum vulgare	MYBHv1 binding site
CgCBM33	CGTCA-motif	CGTCA	232	5	Hordeum vulgare	cis-acting regulatory element involved in the MeJA-responsiveness
CgCBM33	CGTCA-motif	CGTCA	574	5	Hordeum vulgare	cis-acting regulatory element involved in the MeJA-responsiveness
CgCBM33	CGTCA-motif	CGTCA	1101	5	Hordeum vulgare	cis-acting regulatory element involved in the MeJA-responsiveness
CgCBM33	CGTCA-motif	CGTCA	1974	5	Hordeum vulgare	cis-acting regulatory element involved in the MeJA-responsiveness
CgCBM33	GARE-motif	TCTGTTG	1165	7	Brassica oleracea	gibberellin-responsive element
CgCBM33	GATA-motif	GATAGGG	1715	7	Pisum sativum	part of a light responsive element
CgCBM33	G-box	CACGTC	372	6	Zea mays	cis-acting regulatory element involved in light responsiveness
CgCBM33	G-box	CACGAC	1002	6	Zea mays	cis-acting regulatory element involved in light responsiveness
CgCBM33	G-box	CACGAC	1514	6	Zea mays	cis-acting regulatory element involved in light responsiveness
CgCBM33	G-box	CACGAC	1818	6	Zea mays	cis-acting regulatory element involved in light responsiveness
CgCBM33	G-box	CACGTT	920	6	Pisum sativum	cis-acting regulatory element involved in light responsiveness
CgCBM33	G-box	CACGTT	986	6	Pisum sativum	cis-acting regulatory element involved in light responsiveness
CgCBM33	G-box	CACGTT	1681	6	Pisum sativum	cis-acting regulatory element involved in light responsiveness
CgCBM33	GCN4_motif	TGAGTCA	675	7	Oryza sativa	cis-regulatory element involved in endosperm expression
CgCBM33	LTR	CCGAAA	973	6	Hordeum vulgare	cis-acting element involved in low-temperature responsiveness
CgCBM33	MBS	CAACTG	291	6	Arabidopsis thaliana	MYB binding site involved in drought-inducibility
CgCBM33	MBS	CAACTG	423	6	Arabidopsis thaliana	MYB binding site involved in drought-inducibility
CgCBM33	MBS	CAACTG	468	6	Arabidopsis thaliana	MYB binding site involved in drought-inducibility
CgCBM33	MBS	CAACTG	646	6	Arabidopsis thaliana	MYB binding site involved in drought-inducibility
CgCBM33	O2-site	GATGACATGG	789	9	Zea mays	cis-acting regulatory element involved in zein metabolism regulation
CgCBM33	P-box	CCTTTTG	868	7	Oryza sativa	gibberellin-responsive element
CgCBM33	TCT-motif	TCTTAC	1148	6	Arabidopsis thaliana	part of a light responsive element
CgCBM33	TCT-motif	TCTTAC	1426	6	Arabidopsis thaliana	part of a light responsive element
CgCBM33	TGACG-motif	TGACG	232	5	Hordeum vulgare	cis-acting regulatory element involved in the MeJA-responsiveness
CgCBM33	TGACG-motif	TGACG	574	5	Hordeum vulgare	cis-acting regulatory element involved in the MeJA-responsiveness
CgCBM33	TGACG-motif	TGACG	1101	5	Hordeum vulgare	cis-acting regulatory element involved in the MeJA-responsiveness
CgCBM33	TGACG-motif	TGACG	1974	5	Hordeum vulgare	cis-acting regulatory element involved in the MeJA-responsiveness
CgCBM34	ABRE	CGCACGTGTC	601	9	Hordeum vulgare	cis-acting element involved in the abscisic acid responsiveness
CgCBM34	ABRE	ACGTG	603	5	Arabidopsis thaliana	cis-acting element involved in the abscisic acid responsiveness
CgCBM34	ABRE	ACGTG	908	5	Arabidopsis thaliana	cis-acting element involved in the abscisic acid responsiveness
CgCBM34	ABRE	CGTACGTGCA	1218	9	Hordeum vulgare	cis-acting element involved in the abscisic acid responsiveness
CgCBM34	ABRE	GCCGCGTGGC	1542	9	Oryza sativa	cis-acting element involved in the abscisic acid responsiveness
CgCBM34	AuxRR-core	GGTCCAT	969	7	Nicotiana tabacum	cis-acting regulatory element involved in auxin responsiveness
CgCBM34	Box 4	ATTAAT	1498	6	Petroselinum crispum	part of a conserved DNA module involved in light responsiveness
CgCBM34	CCAAT-box	CAACGG	1075	6	Hordeum vulgare	MYBHv1 binding site
CgCBM34	CCAAT-box	CAACGG	1860	6	Hordeum vulgare	MYBHv1 binding site
CgCBM34	CGTCA-motif	CGTCA	198	5	Hordeum vulgare	cis-acting regulatory element involved in the MeJA-responsiveness
CgCBM34	CGTCA-motif	CGTCA	252	5	Hordeum vulgare	cis-acting regulatory element involved in the MeJA-responsiveness
CgCBM34	CGTCA-motif	CGTCA	279	5	Hordeum vulgare	cis-acting regulatory element involved in the MeJA-responsiveness
CgCBM34	CGTCA-motif	CGTCA	767	5	Hordeum vulgare	cis-acting regulatory element involved in the MeJA-responsiveness
CgCBM34	CGTCA-motif	CGTCA	939	5	Hordeum vulgare	cis-acting regulatory element involved in the MeJA-responsiveness
CgCBM34	G-box	CACGAC	456	6	Zea mays	cis-acting regulatory element involved in light responsiveness
CgCBM34	G-box	CACGTC	907	6	Zea mays	cis-acting regulatory element involved in light responsiveness
CgCBM34	G-box	CACGTT	603	6	Pisum sativum	cis-acting regulatory element involved in light responsiveness
CgCBM34	LTR	CCGAAA	552	6	Hordeum vulgare	cis-acting element involved in low-temperature responsiveness
CgCBM34	LTR	CCGAAA	1702	6	Hordeum vulgare	cis-acting element involved in low-temperature responsiveness
CgCBM34	LTR	CCGAAA	1730	6	Hordeum vulgare	cis-acting element involved in low-temperature responsiveness
CgCBM34	MBS	CAACTG	375	6	Arabidopsis thaliana	MYB binding site involved in drought-inducibility
CgCBM34	O2-site	GATGACATGG	715	9	Zea mays	cis-acting regulatory element involved in zein metabolism regulation
CgCBM34	Sp1	GGGCGG	492	6	Oryza sativa	light responsive element
CgCBM34	TC-rich repeats	GTTTTCTTAC	1137	9	Nicotiana tabacum	cis-acting element involved in defense and stress responsiveness
CgCBM34	TCT-motif	TCTTAC	1688	6	Arabidopsis thaliana	part of a light responsive element
CgCBM34	TGACG-motif	TGACG	198	5	Hordeum vulgare	cis-acting regulatory element involved in the MeJA-responsiveness
CgCBM34	TGACG-motif	TGACG	252	5	Hordeum vulgare	cis-acting regulatory element involved in the MeJA-responsiveness
CgCBM34	TGACG-motif	TGACG	279	5	Hordeum vulgare	cis-acting regulatory element involved in the MeJA-responsiveness
CgCBM34	TGACG-motif	TGACG	767	5	Hordeum vulgare	cis-acting regulatory element involved in the MeJA-responsiveness
CgCBM34	TGACG-motif	TGACG	939	5	Hordeum vulgare	cis-acting regulatory element involved in the MeJA-responsiveness
CgCBM34	TGA-element	AACGAC	1823	6	Brassica oleracea	auxin-responsive element
CgCBM34	TGA-element	AACGAC	1841	6	Brassica oleracea	auxin-responsive element
CgCBM35	ABRE	CGCACGTGTC	1149	9	Hordeum vulgare	cis-acting element involved in the abscisic acid responsiveness
CgCBM35	ABRE	ACGTG	1948	5	Arabidopsis thaliana	cis-acting element involved in the abscisic acid responsiveness
CgCBM35	ARE	AAACCA	648	6	Zea mays	cis-acting regulatory element essential for the anaerobic induction
CgCBM35	ARE	AAACCA	1638	6	Zea mays	cis-acting regulatory element essential for the anaerobic induction
CgCBM35	CAT-box	GCCACT	1341	6	Arabidopsis thaliana	cis-acting regulatory element related to meristem expression
CgCBM35	CGTCA-motif	CGTCA	283	5	Hordeum vulgare	cis-acting regulatory element involved in the MeJA-responsiveness
CgCBM35	CGTCA-motif	CGTCA	574	5	Hordeum vulgare	cis-acting regulatory element involved in the MeJA-responsiveness
CgCBM35	CGTCA-motif	CGTCA	657	5	Hordeum vulgare	cis-acting regulatory element involved in the MeJA-responsiveness
CgCBM35	CGTCA-motif	CGTCA	756	5	Hordeum vulgare	cis-acting regulatory element involved in the MeJA-responsiveness
CgCBM35	CGTCA-motif	CGTCA	1110	5	Hordeum vulgare	cis-acting regulatory element involved in the MeJA-responsiveness
CgCBM35	CGTCA-motif	CGTCA	1736	5	Hordeum vulgare	cis-acting regulatory element involved in the MeJA-responsiveness
CgCBM35	GARE-motif	TCTGTTG	945	7	Brassica oleracea	gibberellin-responsive element
CgCBM35	GARE-motif	TCTGTTG	1557	7	Brassica oleracea	gibberellin-responsive element
CgCBM35	GATA-motif	AAGGATAAGG	155	9	Solanum tuberosum	part of a light responsive element
CgCBM35	G-box	CACGTC	1947	6	Zea mays	cis-acting regulatory element involved in light responsiveness
CgCBM35	GC-motif	CCCCCG	484	6	Zea mays	enhancer-like element involved in anoxic specific inducibility
CgCBM35	GC-motif	CCCCCG	895	6	Zea mays	enhancer-like element involved in anoxic specific inducibility
CgCBM35	LTR	CCGAAA	1463	6	Hordeum vulgare	cis-acting element involved in low-temperature responsiveness
CgCBM35	MBS	CAACTG	246	6	Arabidopsis thaliana	MYB binding site involved in drought-inducibility
CgCBM35	O2-site	GTTGACGTGA	1859	9	Zea mays	cis-acting regulatory element involved in zein metabolism regulation
CgCBM35	TCT-motif	TCTTAC	1493	6	Arabidopsis thaliana	part of a light responsive element
CgCBM35	TCT-motif	TCTTAC	1849	6	Arabidopsis thaliana	part of a light responsive element
CgCBM35	TGACG-motif	TGACG	283	5	Hordeum vulgare	cis-acting regulatory element involved in the MeJA-responsiveness
CgCBM35	TGACG-motif	TGACG	574	5	Hordeum vulgare	cis-acting regulatory element involved in the MeJA-responsiveness
CgCBM35	TGACG-motif	TGACG	657	5	Hordeum vulgare	cis-acting regulatory element involved in the MeJA-responsiveness
CgCBM35	TGACG-motif	TGACG	756	5	Hordeum vulgare	cis-acting regulatory element involved in the MeJA-responsiveness
CgCBM35	TGACG-motif	TGACG	1110	5	Hordeum vulgare	cis-acting regulatory element involved in the MeJA-responsiveness
CgCBM35	TGACG-motif	TGACG	1736	5	Hordeum vulgare	cis-acting regulatory element involved in the MeJA-responsiveness
CgCBM35	TGA-element	AACGAC	424	6	Brassica oleracea	auxin-responsive element
CgCBM35	TGA-element	AACGAC	791	6	Brassica oleracea	auxin-responsive element
CgCBM35	TGA-element	AACGAC	1944	6	Brassica oleracea	auxin-responsive element
CgCBM36	ABRE	CGCACGTGTC	76	9	Hordeum vulgare	cis-acting element involved in the abscisic acid responsiveness
CgCBM36	ABRE	ACGTG	78	5	Arabidopsis thaliana	cis-acting element involved in the abscisic acid responsiveness
CgCBM36	ABRE	ACGTG	381	5	Arabidopsis thaliana	cis-acting element involved in the abscisic acid responsiveness
CgCBM36	ABRE	ACGTG	1186	5	Arabidopsis thaliana	cis-acting element involved in the abscisic acid responsiveness
CgCBM36	AuxRR-core	GGTCCAT	1211	7	Nicotiana tabacum	cis-acting regulatory element involved in auxin responsiveness
CgCBM36	Box 4	ATTAAT	1251	6	Petroselinum crispum	part of a conserved DNA module involved in light responsiveness
CgCBM36	CAT-box	GCCACT	367	6	Arabidopsis thaliana	cis-acting regulatory element related to meristem expression
CgCBM36	CAT-box	GCCACT	514	6	Arabidopsis thaliana	cis-acting regulatory element related to meristem expression
CgCBM36	CAT-box	GCCACT	933	6	Arabidopsis thaliana	cis-acting regulatory element related to meristem expression
CgCBM36	CGTCA-motif	CGTCA	19	5	Hordeum vulgare	cis-acting regulatory element involved in the MeJA-responsiveness
CgCBM36	CGTCA-motif	CGTCA	229	5	Hordeum vulgare	cis-acting regulatory element involved in the MeJA-responsiveness
CgCBM36	CGTCA-motif	CGTCA	529	5	Hordeum vulgare	cis-acting regulatory element involved in the MeJA-responsiveness
CgCBM36	CGTCA-motif	CGTCA	1243	5	Hordeum vulgare	cis-acting regulatory element involved in the MeJA-responsiveness
CgCBM36	CGTCA-motif	CGTCA	1551	5	Hordeum vulgare	cis-acting regulatory element involved in the MeJA-responsiveness
CgCBM36	GARE-motif	TCTGTTG	1300	7	Brassica oleracea	gibberellin-responsive element
CgCBM36	G-box	CACGTT	1185	6	Pisum sativum	cis-acting regulatory element involved in light responsiveness
CgCBM36	G-box	TACGTG	78	6	Arabidopsis thaliana	cis-acting regulatory element involved in light responsiveness
CgCBM36	G-box	CACGTC	380	6	Zea mays	cis-acting regulatory element involved in light responsiveness
CgCBM36	G-box	CACGAC	1391	6	Zea mays	cis-acting regulatory element involved in light responsiveness
CgCBM36	GCN4_motif	TGAGTCA	795	7	Oryza sativa	cis-regulatory element involved in endosperm expression
CgCBM36	GT1-motif	GGTTAA	297	6	Arabidopsis thaliana	light responsive element
CgCBM36	LTR	CCGAAA	1042	6	Hordeum vulgare	cis-acting element involved in low-temperature responsiveness
CgCBM36	LTR	CCGAAA	1232	6	Hordeum vulgare	cis-acting element involved in low-temperature responsiveness
CgCBM36	TGACG-motif	TGACG	19	5	Hordeum vulgare	cis-acting regulatory element involved in the MeJA-responsiveness
CgCBM36	TGACG-motif	TGACG	229	5	Hordeum vulgare	cis-acting regulatory element involved in the MeJA-responsiveness
CgCBM36	TGACG-motif	TGACG	529	5	Hordeum vulgare	cis-acting regulatory element involved in the MeJA-responsiveness
CgCBM36	TGACG-motif	TGACG	1243	5	Hordeum vulgare	cis-acting regulatory element involved in the MeJA-responsiveness
CgCBM36	TGACG-motif	TGACG	1551	5	Hordeum vulgare	cis-acting regulatory element involved in the MeJA-responsiveness
CgCBM36	TGA-element	AACGAC	622	6	Brassica oleracea	auxin-responsive element
CgCBM36	TGA-element	AACGAC	864	6	Brassica oleracea	auxin-responsive element
CgCBM37	ABRE	CACGTG	253	6	Arabidopsis thaliana	cis-acting element involved in the abscisic acid responsiveness
CgCBM37	ABRE	ACGTG	254	5	Arabidopsis thaliana	cis-acting element involved in the abscisic acid responsiveness
CgCBM37	Box 4	ATTAAT	45	6	Petroselinum crispum	part of a conserved DNA module involved in light responsiveness
CgCBM37	Box 4	ATTAAT	73	6	Petroselinum crispum	part of a conserved DNA module involved in light responsiveness
CgCBM37	Box 4	ATTAAT	90	6	Petroselinum crispum	part of a conserved DNA module involved in light responsiveness
CgCBM37	GATA-motif	AAGGATAAGG	1450	9	Solanum tuberosum	part of a light responsive element
CgCBM37	G-box	CACGTG	253	6	Arabidopsis thaliana	cis-acting regulatory element involved in light responsiveness
CgCBM37	G-box	CACGTG	253	6	Pisum sativum	cis-acting regulatory element involved in light responsiveness
CgCBM37	MBS	CAACTG	1608	6	Arabidopsis thaliana	MYB binding site involved in drought-inducibility
CgCBM37	O2-site	GATGA(C/T)(A/G)TG(A/G)	229	8	Zea mays	cis-acting regulatory element involved in zein metabolism regulation
CgCBM37	TCA-element	TCAGAAGAGG	352	9	Brassica oleracea	cis-acting element involved in salicylic acid responsiveness
CgCBM37	TCA-element	TCAGAAGAGG	711	9	Brassica oleracea	cis-acting element involved in salicylic acid responsiveness
CgCBM37	TCT-motif	TCTTAC	118	6	Arabidopsis thaliana	part of a light responsive element
CgCBM37	TGA-element	AACGAC	379	6	Brassica oleracea	auxin-responsive element
CgCBM37	TGA-element	AACGAC	421	6	Brassica oleracea	auxin-responsive element
CgCBM38	ABRE	ACGTG	1485	5	Arabidopsis thaliana	cis-acting element involved in the abscisic acid responsiveness
CgCBM38	ARE	AAACCA	461	6	Zea mays	cis-acting regulatory element essential for the anaerobic induction
CgCBM38	ARE	AAACCA	1744	6	Zea mays	cis-acting regulatory element essential for the anaerobic induction
CgCBM38	Box 4	ATTAAT	1021	6	Petroselinum crispum	part of a conserved DNA module involved in light responsiveness
CgCBM38	CAT-box	GCCACT	1435	6	Arabidopsis thaliana	cis-acting regulatory element related to meristem expression
CgCBM38	CCAAT-box	CAACGG	537	6	Hordeum vulgare	MYBHv1 binding site
CgCBM38	CCAAT-box	CAACGG	674	6	Hordeum vulgare	MYBHv1 binding site
CgCBM38	CCAAT-box	CAACGG	945	6	Hordeum vulgare	MYBHv1 binding site
CgCBM38	CGTCA-motif	CGTCA	307	5	Hordeum vulgare	cis-acting regulatory element involved in the MeJA-responsiveness
CgCBM38	CGTCA-motif	CGTCA	429	5	Hordeum vulgare	cis-acting regulatory element involved in the MeJA-responsiveness
CgCBM38	CGTCA-motif	CGTCA	1864	5	Hordeum vulgare	cis-acting regulatory element involved in the MeJA-responsiveness
CgCBM38	G-box	CACGTT	1484	6	Pisum sativum	cis-acting regulatory element involved in light responsiveness
CgCBM38	GC-motif	CCCCCG	1566	6	Zea mays	enhancer-like element involved in anoxic specific inducibility
CgCBM38	GCN4_motif	TGAGTCA	1445	7	Oryza sativa	cis-regulatory element involved in endosperm expression
CgCBM38	GT1-motif	GGTTAAT	55	7	Avena sativa	light responsive element
CgCBM38	LTR	CCGAAA	180	6	Hordeum vulgare	cis-acting element involved in low-temperature responsiveness
CgCBM38	LTR	CCGAAA	655	6	Hordeum vulgare	cis-acting element involved in low-temperature responsiveness
CgCBM38	LTR	CCGAAA	1230	6	Hordeum vulgare	cis-acting element involved in low-temperature responsiveness
CgCBM38	LTR	CCGAAA	1887	6	Hordeum vulgare	cis-acting element involved in low-temperature responsiveness
CgCBM38	MBS	CAACTG	68	6	Arabidopsis thaliana	MYB binding site involved in drought-inducibility
CgCBM38	MBS	CAACTG	817	6	Arabidopsis thaliana	MYB binding site involved in drought-inducibility
CgCBM38	Sp1	GGGCGG	1464	6	Oryza sativa	light responsive element
CgCBM38	TCT-motif	TCTTAC	294	6	Arabidopsis thaliana	part of a light responsive element
CgCBM38	TGACG-motif	TGACG	307	5	Hordeum vulgare	cis-acting regulatory element involved in the MeJA-responsiveness
CgCBM38	TGACG-motif	TGACG	429	5	Hordeum vulgare	cis-acting regulatory element involved in the MeJA-responsiveness
CgCBM38	TGACG-motif	TGACG	1864	5	Hordeum vulgare	cis-acting regulatory element involved in the MeJA-responsiveness
CgCBM38	TGA-element	AACGAC	763	6	Brassica oleracea	auxin-responsive element
CgCBM38	TGA-element	AACGAC	1667	6	Brassica oleracea	auxin-responsive element
CgCBM38	TGA-element	AACGAC	1797	6	Brassica oleracea	auxin-responsive element
CgCBM39	ABRE	ACGTG	169	5	Arabidopsis thaliana	cis-acting element involved in the abscisic acid responsiveness
CgCBM39	CCAAT-box	CAACGG	216	6	Hordeum vulgare	MYBHv1 binding site
CgCBM39	CGTCA-motif	CGTCA	868	5	Hordeum vulgare	cis-acting regulatory element involved in the MeJA-responsiveness
CgCBM39	CGTCA-motif	CGTCA	1254	5	Hordeum vulgare	cis-acting regulatory element involved in the MeJA-responsiveness
CgCBM39	CGTCA-motif	CGTCA	1496	5	Hordeum vulgare	cis-acting regulatory element involved in the MeJA-responsiveness
CgCBM39	CGTCA-motif	CGTCA	1673	5	Hordeum vulgare	cis-acting regulatory element involved in the MeJA-responsiveness
CgCBM39	CGTCA-motif	CGTCA	1981	5	Hordeum vulgare	cis-acting regulatory element involved in the MeJA-responsiveness
CgCBM39	GARE-motif	TCTGTTG	1385	7	Brassica oleracea	gibberellin-responsive element
CgCBM39	GATA-motif	AAGGATAAGG	849	9	Solanum tuberosum	part of a light responsive element
CgCBM39	GATA-motif	GATAGGG	926	7	Pisum sativum	part of a light responsive element
CgCBM39	G-box	TACGTG	169	6	Arabidopsis thaliana	cis-acting regulatory element involved in light responsiveness
CgCBM39	GC-motif	CCCCCG	724	6	Zea mays	enhancer-like element involved in anoxic specific inducibility
CgCBM39	GT1-motif	GGTTAA	1872	6	Arabidopsis thaliana	light responsive element
CgCBM39	MBS	CAACTG	829	6	Arabidopsis thaliana	MYB binding site involved in drought-inducibility
CgCBM39	P-box	CCTTTTG	196	7	Oryza sativa	gibberellin-responsive element
CgCBM39	P-box	CCTTTTG	1579	7	Oryza sativa	gibberellin-responsive element
CgCBM39	Sp1	GGGCGG	1348	6	Oryza sativa	light responsive element
CgCBM39	TGACG-motif	TGACG	868	5	Hordeum vulgare	cis-acting regulatory element involved in the MeJA-responsiveness
CgCBM39	TGACG-motif	TGACG	1254	5	Hordeum vulgare	cis-acting regulatory element involved in the MeJA-responsiveness
CgCBM39	TGACG-motif	TGACG	1496	5	Hordeum vulgare	cis-acting regulatory element involved in the MeJA-responsiveness
CgCBM39	TGACG-motif	TGACG	1673	5	Hordeum vulgare	cis-acting regulatory element involved in the MeJA-responsiveness
CgCBM39	TGACG-motif	TGACG	1981	5	Hordeum vulgare	cis-acting regulatory element involved in the MeJA-responsiveness
CgCBM40	ABRE	ACGTG	51	5	Arabidopsis thaliana	cis-acting element involved in the abscisic acid responsiveness
CgCBM40	ABRE	GCCGCGTGGC	681	9	Oryza sativa	cis-acting element involved in the abscisic acid responsiveness
CgCBM40	ABRE	ACGTG	1396	5	Arabidopsis thaliana	cis-acting element involved in the abscisic acid responsiveness
CgCBM40	ARE	AAACCA	289	6	Zea mays	cis-acting regulatory element essential for the anaerobic induction
CgCBM40	Box 4	ATTAAT	15	6	Petroselinum crispum	part of a conserved DNA module involved in light responsiveness
CgCBM40	CAT-box	GCCACT	110	6	Arabidopsis thaliana	cis-acting regulatory element related to meristem expression
CgCBM40	CAT-box	GCCACT	457	6	Arabidopsis thaliana	cis-acting regulatory element related to meristem expression
CgCBM40	CGTCA-motif	CGTCA	9	5	Hordeum vulgare	cis-acting regulatory element involved in the MeJA-responsiveness
CgCBM40	CGTCA-motif	CGTCA	271	5	Hordeum vulgare	cis-acting regulatory element involved in the MeJA-responsiveness
CgCBM40	CGTCA-motif	CGTCA	1455	5	Hordeum vulgare	cis-acting regulatory element involved in the MeJA-responsiveness
CgCBM40	CGTCA-motif	CGTCA	1894	5	Hordeum vulgare	cis-acting regulatory element involved in the MeJA-responsiveness
CgCBM40	GARE-motif	TCTGTTG	1159	7	Brassica oleracea	gibberellin-responsive element
CgCBM40	G-box	CACGTT	51	6	Pisum sativum	cis-acting regulatory element involved in light responsiveness
CgCBM40	G-box	GCCACGTGGA	49	9	Arabidopsis thaliana	cis-acting regulatory element involved in light responsiveness
CgCBM40	G-box	TACGTG	1395	6	Arabidopsis thaliana	cis-acting regulatory element involved in light responsiveness
CgCBM40	GT1-motif	GGTTAAT	1679	7	Avena sativa	light responsive element
CgCBM40	GT1-motif	GGTTAA	1680	6	Arabidopsis thaliana	light responsive element
CgCBM40	LTR	CCGAAA	179	6	Hordeum vulgare	cis-acting element involved in low-temperature responsiveness
CgCBM40	LTR	CCGAAA	800	6	Hordeum vulgare	cis-acting element involved in low-temperature responsiveness
CgCBM40	MBS	CAACTG	313	6	Arabidopsis thaliana	MYB binding site involved in drought-inducibility
CgCBM40	MBS	CAACTG	1387	6	Arabidopsis thaliana	MYB binding site involved in drought-inducibility
CgCBM40	P-box	CCTTTTG	1856	7	Oryza sativa	gibberellin-responsive element
CgCBM40	TCA-element	CCATCTTTTT	297	9	Nicotiana tabacum	cis-acting element involved in salicylic acid responsiveness
CgCBM40	TGACG-motif	TGACG	9	5	Hordeum vulgare	cis-acting regulatory element involved in the MeJA-responsiveness
CgCBM40	TGACG-motif	TGACG	271	5	Hordeum vulgare	cis-acting regulatory element involved in the MeJA-responsiveness
CgCBM40	TGACG-motif	TGACG	1455	5	Hordeum vulgare	cis-acting regulatory element involved in the MeJA-responsiveness
CgCBM40	TGACG-motif	TGACG	1894	5	Hordeum vulgare	cis-acting regulatory element involved in the MeJA-responsiveness
CgCBM40	TGA-element	AACGAC	1814	6	Brassica oleracea	auxin-responsive element
CgCBM41	ABRE	ACGTG	333	5	Arabidopsis thaliana	cis-acting element involved in the abscisic acid responsiveness
CgCBM41	ABRE	ACGTG	341	5	Arabidopsis thaliana	cis-acting element involved in the abscisic acid responsiveness
CgCBM41	ABRE	ACGTG	785	5	Arabidopsis thaliana	cis-acting element involved in the abscisic acid responsiveness
CgCBM41	ABRE	ACGTG	1169	5	Arabidopsis thaliana	cis-acting element involved in the abscisic acid responsiveness
CgCBM41	ABRE	ACGTG	1418	5	Arabidopsis thaliana	cis-acting element involved in the abscisic acid responsiveness
CgCBM41	ABRE	GACACGTGGC	1867	9	Triticum aestivum	cis-acting element involved in the abscisic acid responsiveness
CgCBM41	ARE	AAACCA	781	6	Zea mays	cis-acting regulatory element essential for the anaerobic induction
CgCBM41	CAT-box	GCCACT	248	6	Arabidopsis thaliana	cis-acting regulatory element related to meristem expression
CgCBM41	CCAAT-box	CAACGG	262	6	Hordeum vulgare	MYBHv1 binding site
CgCBM41	CCAAT-box	CAACGG	1653	6	Hordeum vulgare	MYBHv1 binding site
CgCBM41	CGTCA-motif	CGTCA	286	5	Hordeum vulgare	cis-acting regulatory element involved in the MeJA-responsiveness
CgCBM41	CGTCA-motif	CGTCA	1694	5	Hordeum vulgare	cis-acting regulatory element involved in the MeJA-responsiveness
CgCBM41	CGTCA-motif	CGTCA	1837	5	Hordeum vulgare	cis-acting regulatory element involved in the MeJA-responsiveness
CgCBM41	G-box	CACGTC	332	6	Zea mays	cis-acting regulatory element involved in light responsiveness
CgCBM41	G-box	CCACGTAA	340	8	Brassica napus	cis-acting regulatory element involved in light responsiveness
CgCBM41	G-box	TACGTG	341	6	Arabidopsis thaliana	cis-acting regulatory element involved in light responsiveness
CgCBM41	G-box	CACGTC	785	6	Zea mays	cis-acting regulatory element involved in light responsiveness
CgCBM41	G-box	CACGTC	1169	6	Zea mays	cis-acting regulatory element involved in light responsiveness
CgCBM41	G-box	CACGTC	1417	6	Zea mays	cis-acting regulatory element involved in light responsiveness
CgCBM41	G-box	tgACACGTGGCA	1866	11	Lycopersicon esculentum	cis-acting regulatory element involved in light responsiveness
CgCBM41	GT1-motif	GGTTAA	967	6	Arabidopsis thaliana	light responsive element
CgCBM41	LTR	CCGAAA	462	6	Hordeum vulgare	cis-acting element involved in low-temperature responsiveness
CgCBM41	LTR	CCGAAA	597	6	Hordeum vulgare	cis-acting element involved in low-temperature responsiveness
CgCBM41	LTR	CCGAAA	1085	6	Hordeum vulgare	cis-acting element involved in low-temperature responsiveness
CgCBM41	MBS	CAACTG	253	6	Arabidopsis thaliana	MYB binding site involved in drought-inducibility
CgCBM41	MBS	CAACTG	1331	6	Arabidopsis thaliana	MYB binding site involved in drought-inducibility
CgCBM41	TGACG-motif	TGACG	286	5	Hordeum vulgare	cis-acting regulatory element involved in the MeJA-responsiveness
CgCBM41	TGACG-motif	TGACG	1694	5	Hordeum vulgare	cis-acting regulatory element involved in the MeJA-responsiveness
CgCBM41	TGACG-motif	TGACG	1837	5	Hordeum vulgare	cis-acting regulatory element involved in the MeJA-responsiveness
CgCBM42	ABRE	ACGTG	839	5	Arabidopsis thaliana	cis-acting element involved in the abscisic acid responsiveness
CgCBM42	ABRE	ACGTG	863	5	Arabidopsis thaliana	cis-acting element involved in the abscisic acid responsiveness
CgCBM42	ABRE	ACGTG	1199	5	Arabidopsis thaliana	cis-acting element involved in the abscisic acid responsiveness
CgCBM42	ABRE	GCCGCGTGGC	1401	9	Oryza sativa	cis-acting element involved in the abscisic acid responsiveness
CgCBM42	ABRE	ACGTG	1946	5	Arabidopsis thaliana	cis-acting element involved in the abscisic acid responsiveness
CgCBM42	ARE	AAACCA	783	6	Zea mays	cis-acting regulatory element essential for the anaerobic induction
CgCBM42	Box 4	ATTAAT	1485	6	Petroselinum crispum	part of a conserved DNA module involved in light responsiveness
CgCBM42	CAT-box	GCCACT	389	6	Arabidopsis thaliana	cis-acting regulatory element related to meristem expression
CgCBM42	CAT-box	GCCACT	1144	6	Arabidopsis thaliana	cis-acting regulatory element related to meristem expression
CgCBM42	CCAAT-box	CAACGG	1464	6	Hordeum vulgare	MYBHv1 binding site
CgCBM42	CGTCA-motif	CGTCA	192	5	Hordeum vulgare	cis-acting regulatory element involved in the MeJA-responsiveness
CgCBM42	CGTCA-motif	CGTCA	837	5	Hordeum vulgare	cis-acting regulatory element involved in the MeJA-responsiveness
CgCBM42	CGTCA-motif	CGTCA	861	5	Hordeum vulgare	cis-acting regulatory element involved in the MeJA-responsiveness
CgCBM42	CGTCA-motif	CGTCA	1346	5	Hordeum vulgare	cis-acting regulatory element involved in the MeJA-responsiveness
CgCBM42	CGTCA-motif	CGTCA	1626	5	Hordeum vulgare	cis-acting regulatory element involved in the MeJA-responsiveness
CgCBM42	GARE-motif	TCTGTTG	1416	7	Brassica oleracea	gibberellin-responsive element
CgCBM42	GARE-motif	TCTGTTG	1455	7	Brassica oleracea	gibberellin-responsive element
CgCBM42	GATA-motif	GATAGGG	1129	7	Pisum sativum	part of a light responsive element
CgCBM42	G-box	CACGTC	838	6	Zea mays	cis-acting regulatory element involved in light responsiveness
CgCBM42	G-box	CACGTC	862	6	Zea mays	cis-acting regulatory element involved in light responsiveness
CgCBM42	G-box	CACGTC	1199	6	Zea mays	cis-acting regulatory element involved in light responsiveness
CgCBM42	G-box	CACGTC	1946	6	Zea mays	cis-acting regulatory element involved in light responsiveness
CgCBM42	GC-motif	CCCCCG	936	6	Zea mays	enhancer-like element involved in anoxic specific inducibility
CgCBM42	GC-motif	CCCCCG	1805	6	Zea mays	enhancer-like element involved in anoxic specific inducibility
CgCBM42	LTR	CCGAAA	569	6	Hordeum vulgare	cis-acting element involved in low-temperature responsiveness
CgCBM42	LTR	CCGAAA	1786	6	Hordeum vulgare	cis-acting element involved in low-temperature responsiveness
CgCBM42	MBS	CAACTG	998	6	Arabidopsis thaliana	MYB binding site involved in drought-inducibility
CgCBM42	MBS	CAACTG	1050	6	Arabidopsis thaliana	MYB binding site involved in drought-inducibility
CgCBM42	O2-site	GATGATGTGG	835	9	Zea mays	cis-acting regulatory element involved in zein metabolism regulation
CgCBM42	TCA-element	TCAGAAGAGG	1628	9	Brassica oleracea	cis-acting element involved in salicylic acid responsiveness
CgCBM42	TGACG-motif	TGACG	192	5	Hordeum vulgare	cis-acting regulatory element involved in the MeJA-responsiveness
CgCBM42	TGACG-motif	TGACG	837	5	Hordeum vulgare	cis-acting regulatory element involved in the MeJA-responsiveness
CgCBM42	TGACG-motif	TGACG	861	5	Hordeum vulgare	cis-acting regulatory element involved in the MeJA-responsiveness
CgCBM42	TGACG-motif	TGACG	1346	5	Hordeum vulgare	cis-acting regulatory element involved in the MeJA-responsiveness
CgCBM42	TGACG-motif	TGACG	1626	5	Hordeum vulgare	cis-acting regulatory element involved in the MeJA-responsiveness
CgCBM43	ABRE	GACACGTGGC	79	9	Triticum aestivum	cis-acting element involved in the abscisic acid responsiveness
CgCBM43	CAT-box	GCCACT	83	6	Arabidopsis thaliana	cis-acting regulatory element related to meristem expression
CgCBM43	CAT-box	GCCACT	136	6	Arabidopsis thaliana	cis-acting regulatory element related to meristem expression
CgCBM43	CAT-box	GCCACT	1584	6	Arabidopsis thaliana	cis-acting regulatory element related to meristem expression
CgCBM43	CCAAT-box	CAACGG	456	6	Hordeum vulgare	MYBHv1 binding site
CgCBM43	CCAAT-box	CAACGG	1530	6	Hordeum vulgare	MYBHv1 binding site
CgCBM43	CGTCA-motif	CGTCA	1453	5	Hordeum vulgare	cis-acting regulatory element involved in the MeJA-responsiveness
CgCBM43	CGTCA-motif	CGTCA	1566	5	Hordeum vulgare	cis-acting regulatory element involved in the MeJA-responsiveness
CgCBM43	CGTCA-motif	CGTCA	1595	5	Hordeum vulgare	cis-acting regulatory element involved in the MeJA-responsiveness
CgCBM43	CGTCA-motif	CGTCA	1934	5	Hordeum vulgare	cis-acting regulatory element involved in the MeJA-responsiveness
CgCBM43	G-box	CACGAC	1857	6	Zea mays	cis-acting regulatory element involved in light responsiveness
CgCBM43	GC-motif	CCCCCG	1803	6	Zea mays	enhancer-like element involved in anoxic specific inducibility
CgCBM43	GCN4_motif	TGAGTCA	1298	7	Oryza sativa	cis-regulatory element involved in endosperm expression
CgCBM43	GT1-motif	GGTTAAT	878	7	Avena sativa	light responsive element
CgCBM43	GT1-motif	GGTTAAT	1257	7	Avena sativa	light responsive element
CgCBM43	GT1-motif	GGTTAA	1258	6	Arabidopsis thaliana	light responsive element
CgCBM43	LTR	CCGAAA	661	6	Hordeum vulgare	cis-acting element involved in low-temperature responsiveness
CgCBM43	O2-site	GATGA(C/T)(A/G)TG(A/G)	1568	8	Zea mays	cis-acting regulatory element involved in zein metabolism regulation
CgCBM43	P-box	CCTTTTG	279	7	Oryza sativa	gibberellin-responsive element
CgCBM43	P-box	CCTTTTG	1056	7	Oryza sativa	gibberellin-responsive element
CgCBM43	Sp1	GGGCGG	791	6	Oryza sativa	light responsive element
CgCBM43	Sp1	GGGCGG	1483	6	Oryza sativa	light responsive element
CgCBM43	Sp1	GGGCGG	1852	6	Oryza sativa	light responsive element
CgCBM43	TATC-box	TATCCCA	1110	7	Oryza sativa	cis-acting element involved in gibberellin-responsiveness
CgCBM43	TCA-element	TCAGAAGAGG	442	9	Brassica oleracea	cis-acting element involved in salicylic acid responsiveness
CgCBM43	TCT-motif	TCTTAC	1024	6	Arabidopsis thaliana	part of a light responsive element
CgCBM43	TCT-motif	TCTTAC	1918	6	Arabidopsis thaliana	part of a light responsive element
CgCBM43	TGACG-motif	TGACG	1453	5	Hordeum vulgare	cis-acting regulatory element involved in the MeJA-responsiveness
CgCBM43	TGACG-motif	TGACG	1566	5	Hordeum vulgare	cis-acting regulatory element involved in the MeJA-responsiveness
CgCBM43	TGACG-motif	TGACG	1595	5	Hordeum vulgare	cis-acting regulatory element involved in the MeJA-responsiveness
CgCBM43	TGACG-motif	TGACG	1934	5	Hordeum vulgare	cis-acting regulatory element involved in the MeJA-responsiveness
CgCBM43	TGA-element	AACGAC	1349	6	Brassica oleracea	auxin-responsive element
CgCBM43	TGA-element	AACGAC	1431	6	Brassica oleracea	auxin-responsive element
CgCBM44	ABRE	ACGTG	597	5	Arabidopsis thaliana	cis-acting element involved in the abscisic acid responsiveness
CgCBM44	ABRE	GACACGTGGC	646	9	Triticum aestivum	cis-acting element involved in the abscisic acid responsiveness
CgCBM44	ABRE	CACGTG	648	6	Arabidopsis thaliana	cis-acting element involved in the abscisic acid responsiveness
CgCBM44	ABRE	ACGTG	649	5	Arabidopsis thaliana	cis-acting element involved in the abscisic acid responsiveness
CgCBM44	ARE	AAACCA	1288	6	Zea mays	cis-acting regulatory element essential for the anaerobic induction
CgCBM44	CAT-box	GCCACT	1235	6	Arabidopsis thaliana	cis-acting regulatory element related to meristem expression
CgCBM44	CCAAT-box	CAACGG	1584	6	Hordeum vulgare	MYBHv1 binding site
CgCBM44	CCAAT-box	CAACGG	1713	6	Hordeum vulgare	MYBHv1 binding site
CgCBM44	CGTCA-motif	CGTCA	228	5	Hordeum vulgare	cis-acting regulatory element involved in the MeJA-responsiveness
CgCBM44	CGTCA-motif	CGTCA	951	5	Hordeum vulgare	cis-acting regulatory element involved in the MeJA-responsiveness
CgCBM44	CGTCA-motif	CGTCA	1006	5	Hordeum vulgare	cis-acting regulatory element involved in the MeJA-responsiveness
CgCBM44	CGTCA-motif	CGTCA	1893	5	Hordeum vulgare	cis-acting regulatory element involved in the MeJA-responsiveness
CgCBM44	GATA-motif	GATAGGG	734	7	Pisum sativum	part of a light responsive element
CgCBM44	GATA-motif	AAGATAAGATT	776	10	Arabidopsis thaliana	part of a light responsive element
CgCBM44	GATA-motif	GATAGGA	1229	7	Arabidopsis thaliana	part of a light responsive element
CgCBM44	GATA-motif	AAGGATAAGG	1489	9	Solanum tuberosum	part of a light responsive element
CgCBM44	GATA-motif	GATAGGA	1968	7	Arabidopsis thaliana	part of a light responsive element
CgCBM44	G-box	CACGTG	648	6	Pisum sativum	cis-acting regulatory element involved in light responsiveness
CgCBM44	G-box	CCACGTAA	596	8	Brassica napus	cis-acting regulatory element involved in light responsiveness
CgCBM44	G-box	TACGTG	597	6	Arabidopsis thaliana	cis-acting regulatory element involved in light responsiveness
CgCBM44	G-box	ACACGTGGC	646	9	Brassica napus	cis-acting regulatory element involved in light responsiveness
CgCBM44	G-box	CACGTG	648	6	Arabidopsis thaliana	cis-acting regulatory element involved in light responsiveness
CgCBM44	MBS	CAACTG	1022	6	Arabidopsis thaliana	MYB binding site involved in drought-inducibility
CgCBM44	O2-site	GATGATGTGG	997	9	Zea mays	cis-acting regulatory element involved in zein metabolism regulation
CgCBM44	Sp1	GGGCGG	1821	6	Oryza sativa	light responsive element
CgCBM44	TATC-box	TATCCCA	592	7	Oryza sativa	cis-acting element involved in gibberellin-responsiveness
CgCBM44	TCT-motif	TCTTAC	723	6	Arabidopsis thaliana	part of a light responsive element
CgCBM44	TCT-motif	TCTTAC	937	6	Arabidopsis thaliana	part of a light responsive element
CgCBM44	TGACG-motif	TGACG	228	5	Hordeum vulgare	cis-acting regulatory element involved in the MeJA-responsiveness
CgCBM44	TGACG-motif	TGACG	951	5	Hordeum vulgare	cis-acting regulatory element involved in the MeJA-responsiveness
CgCBM44	TGACG-motif	TGACG	1006	5	Hordeum vulgare	cis-acting regulatory element involved in the MeJA-responsiveness
CgCBM44	TGACG-motif	TGACG	1893	5	Hordeum vulgare	cis-acting regulatory element involved in the MeJA-responsiveness
CgCBM44	TGA-element	AACGAC	1366	6	Brassica oleracea	auxin-responsive element
CgCBM44	TGA-element	AACGAC	1927	6	Brassica oleracea	auxin-responsive element
CgCBM45	ABRE	ACGTG	438	5	Arabidopsis thaliana	cis-acting element involved in the abscisic acid responsiveness
CgCBM45	ABRE	CACGTG	1125	6	Arabidopsis thaliana	cis-acting element involved in the abscisic acid responsiveness
CgCBM45	ABRE	ACGTG	1126	5	Arabidopsis thaliana	cis-acting element involved in the abscisic acid responsiveness
CgCBM45	ABRE	ACGTG	1474	5	Arabidopsis thaliana	cis-acting element involved in the abscisic acid responsiveness
CgCBM45	ABRE	ACGTG	1631	5	Arabidopsis thaliana	cis-acting element involved in the abscisic acid responsiveness
CgCBM45	Box 4	ATTAAT	1309	6	Petroselinum crispum	part of a conserved DNA module involved in light responsiveness
CgCBM45	CAT-box	GCCACT	722	6	Arabidopsis thaliana	cis-acting regulatory element related to meristem expression
CgCBM45	CAT-box	GCCACT	1499	6	Arabidopsis thaliana	cis-acting regulatory element related to meristem expression
CgCBM45	CAT-box	GCCACT	1655	6	Arabidopsis thaliana	cis-acting regulatory element related to meristem expression
CgCBM45	CCAAT-box	CAACGG	63	6	Hordeum vulgare	MYBHv1 binding site
CgCBM45	CCAAT-box	CAACGG	90	6	Hordeum vulgare	MYBHv1 binding site
CgCBM45	CCAAT-box	CAACGG	772	6	Hordeum vulgare	MYBHv1 binding site
CgCBM45	CCAAT-box	CAACGG	993	6	Hordeum vulgare	MYBHv1 binding site
CgCBM45	CGTCA-motif	CGTCA	1271	5	Hordeum vulgare	cis-acting regulatory element involved in the MeJA-responsiveness
CgCBM45	CGTCA-motif	CGTCA	1764	5	Hordeum vulgare	cis-acting regulatory element involved in the MeJA-responsiveness
CgCBM45	CGTCA-motif	CGTCA	1889	5	Hordeum vulgare	cis-acting regulatory element involved in the MeJA-responsiveness
CgCBM45	GATA-motif	GATAGGA	1911	7	Arabidopsis thaliana	part of a light responsive element
CgCBM45	G-box	CACGTC	437	6	Zea mays	cis-acting regulatory element involved in light responsiveness
CgCBM45	G-box	CACGTG	1125	6	Arabidopsis thaliana	cis-acting regulatory element involved in light responsiveness
CgCBM45	G-box	CACGTC	1473	6	Zea mays	cis-acting regulatory element involved in light responsiveness
CgCBM45	G-box	CACGTC	1631	6	Zea mays	cis-acting regulatory element involved in light responsiveness
CgCBM45	G-box	CACGAC	1637	6	Zea mays	cis-acting regulatory element involved in light responsiveness
CgCBM45	G-box	CACGTG	1125	6	Pisum sativum	cis-acting regulatory element involved in light responsiveness
CgCBM45	GC-motif	CCCCCG	1452	6	Zea mays	enhancer-like element involved in anoxic specific inducibility
CgCBM45	GT1-motif	GGTTAA	1300	6	Arabidopsis thaliana	light responsive element
CgCBM45	LTR	CCGAAA	1687	6	Hordeum vulgare	cis-acting element involved in low-temperature responsiveness
CgCBM45	O2-site	GATGATGTGG	253	9	Zea mays	cis-acting regulatory element involved in zein metabolism regulation
CgCBM45	O2-site	GATGATGTGG	349	9	Zea mays	cis-acting regulatory element involved in zein metabolism regulation
CgCBM45	Sp1	GGGCGG	22	6	Oryza sativa	light responsive element
CgCBM45	Sp1	GGGCGG	275	6	Oryza sativa	light responsive element
CgCBM45	Sp1	GGGCGG	905	6	Oryza sativa	light responsive element
CgCBM45	TC-rich repeats	ATTCTCTAAC	1301	9	Nicotiana tabacum	cis-acting element involved in defense and stress responsiveness
CgCBM45	TCT-motif	TCTTAC	480	6	Arabidopsis thaliana	part of a light responsive element
CgCBM45	TGACG-motif	TGACG	1271	5	Hordeum vulgare	cis-acting regulatory element involved in the MeJA-responsiveness
CgCBM45	TGACG-motif	TGACG	1764	5	Hordeum vulgare	cis-acting regulatory element involved in the MeJA-responsiveness
CgCBM45	TGACG-motif	TGACG	1889	5	Hordeum vulgare	cis-acting regulatory element involved in the MeJA-responsiveness
CgCBM45	TGA-element	AACGAC	1569	6	Brassica oleracea	auxin-responsive element
CgCBM46	ABRE	ACGTG	1385	5	Arabidopsis thaliana	cis-acting element involved in the abscisic acid responsiveness
CgCBM46	ABRE	ACGTG	1482	5	Arabidopsis thaliana	cis-acting element involved in the abscisic acid responsiveness
CgCBM46	ARE	AAACCA	1151	6	Zea mays	cis-acting regulatory element essential for the anaerobic induction
CgCBM46	ARE	AAACCA	1307	6	Zea mays	cis-acting regulatory element essential for the anaerobic induction
CgCBM46	CAT-box	GCCACT	1040	6	Arabidopsis thaliana	cis-acting regulatory element related to meristem expression
CgCBM46	CCAAT-box	CAACGG	6	6	Hordeum vulgare	MYBHv1 binding site
CgCBM46	CGTCA-motif	CGTCA	845	5	Hordeum vulgare	cis-acting regulatory element involved in the MeJA-responsiveness
CgCBM46	CGTCA-motif	CGTCA	1480	5	Hordeum vulgare	cis-acting regulatory element involved in the MeJA-responsiveness
CgCBM46	CGTCA-motif	CGTCA	1884	5	Hordeum vulgare	cis-acting regulatory element involved in the MeJA-responsiveness
CgCBM46	G-box	TACGTG	1384	6	Arabidopsis thaliana	cis-acting regulatory element involved in light responsiveness
CgCBM46	G-box	CACGAC	1414	6	Zea mays	cis-acting regulatory element involved in light responsiveness
CgCBM46	G-box	CACGTC	1481	6	Zea mays	cis-acting regulatory element involved in light responsiveness
CgCBM46	G-box	CACGAC	1961	6	Zea mays	cis-acting regulatory element involved in light responsiveness
CgCBM46	MBS	CAACTG	185	6	Arabidopsis thaliana	MYB binding site involved in drought-inducibility
CgCBM46	MBS	CAACTG	359	6	Arabidopsis thaliana	MYB binding site involved in drought-inducibility
CgCBM46	P-box	CCTTTTG	1198	7	Oryza sativa	gibberellin-responsive element
CgCBM46	P-box	CCTTTTG	1550	7	Oryza sativa	gibberellin-responsive element
CgCBM46	TCA-element	CCATCTTTTT	1300	9	Nicotiana tabacum	cis-acting element involved in salicylic acid responsiveness
CgCBM46	TC-rich repeats	GTTTTCTTAC	673	9	Nicotiana tabacum	cis-acting element involved in defense and stress responsiveness
CgCBM46	TCT-motif	TCTTAC	677	6	Arabidopsis thaliana	part of a light responsive element
CgCBM46	TCT-motif	TCTTAC	980	6	Arabidopsis thaliana	part of a light responsive element
CgCBM46	TGACG-motif	TGACG	845	5	Hordeum vulgare	cis-acting regulatory element involved in the MeJA-responsiveness
CgCBM46	TGACG-motif	TGACG	1480	5	Hordeum vulgare	cis-acting regulatory element involved in the MeJA-responsiveness
CgCBM46	TGACG-motif	TGACG	1884	5	Hordeum vulgare	cis-acting regulatory element involved in the MeJA-responsiveness
CgCBM47	ABRE	GACACGTGGC	335	9	Triticum aestivum	cis-acting element involved in the abscisic acid responsiveness
CgCBM47	ABRE	CACGTG	337	6	Arabidopsis thaliana	cis-acting element involved in the abscisic acid responsiveness
CgCBM47	ABRE	ACGTG	338	5	Arabidopsis thaliana	cis-acting element involved in the abscisic acid responsiveness
CgCBM47	ABRE	ACGTG	389	5	Arabidopsis thaliana	cis-acting element involved in the abscisic acid responsiveness
CgCBM47	CCAAT-box	CAACGG	1814	6	Hordeum vulgare	MYBHv1 binding site
CgCBM47	CCAAT-box	CAACGG	1881	6	Hordeum vulgare	MYBHv1 binding site
CgCBM47	CGTCA-motif	CGTCA	35	5	Hordeum vulgare	cis-acting regulatory element involved in the MeJA-responsiveness
CgCBM47	CGTCA-motif	CGTCA	758	5	Hordeum vulgare	cis-acting regulatory element involved in the MeJA-responsiveness
CgCBM47	CGTCA-motif	CGTCA	1491	5	Hordeum vulgare	cis-acting regulatory element involved in the MeJA-responsiveness
CgCBM47	CGTCA-motif	CGTCA	1805	5	Hordeum vulgare	cis-acting regulatory element involved in the MeJA-responsiveness
CgCBM47	GARE-motif	TCTGTTG	1218	7	Brassica oleracea	gibberellin-responsive element
CgCBM47	GATA-motif	AAGATAAGATT	204	10	Arabidopsis thaliana	part of a light responsive element
CgCBM47	GATA-motif	GATAGGG	250	7	Pisum sativum	part of a light responsive element
CgCBM47	G-box	ACACGTGGC	336	9	Brassica napus	cis-acting regulatory element involved in light responsiveness
CgCBM47	G-box	CACGTG	337	6	Arabidopsis thaliana	cis-acting regulatory element involved in light responsiveness
CgCBM47	G-box	CCACGTAA	387	8	Brassica napus	cis-acting regulatory element involved in light responsiveness
CgCBM47	G-box	TACGTG	388	6	Arabidopsis thaliana	cis-acting regulatory element involved in light responsiveness
CgCBM47	G-box	CACGTG	337	6	Pisum sativum	cis-acting regulatory element involved in light responsiveness
CgCBM47	GC-motif	CCCCCG	1183	6	Zea mays	enhancer-like element involved in anoxic specific inducibility
CgCBM47	GC-motif	CCCCCG	1681	6	Zea mays	enhancer-like element involved in anoxic specific inducibility
CgCBM47	LTR	CCGAAA	1017	6	Hordeum vulgare	cis-acting element involved in low-temperature responsiveness
CgCBM47	LTR	CCGAAA	1091	6	Hordeum vulgare	cis-acting element involved in low-temperature responsiveness
CgCBM47	P-box	CCTTTTG	1409	7	Oryza sativa	gibberellin-responsive element
CgCBM47	TATC-box	TATCCCA	392	7	Oryza sativa	cis-acting element involved in gibberellin-responsiveness
CgCBM47	TCT-motif	TCTTAC	48	6	Arabidopsis thaliana	part of a light responsive element
CgCBM47	TCT-motif	TCTTAC	262	6	Arabidopsis thaliana	part of a light responsive element
CgCBM47	TGACG-motif	TGACG	35	5	Hordeum vulgare	cis-acting regulatory element involved in the MeJA-responsiveness
CgCBM47	TGACG-motif	TGACG	758	5	Hordeum vulgare	cis-acting regulatory element involved in the MeJA-responsiveness
CgCBM47	TGACG-motif	TGACG	1491	5	Hordeum vulgare	cis-acting regulatory element involved in the MeJA-responsiveness
CgCBM47	TGACG-motif	TGACG	1805	5	Hordeum vulgare	cis-acting regulatory element involved in the MeJA-responsiveness
CgCBM47	TGA-element	AACGAC	1056	6	Brassica oleracea	auxin-responsive element
CgCBM47	TGA-element	AACGAC	1120	6	Brassica oleracea	auxin-responsive element
CgCBM48	ABRE	ACGTG	127	5	Arabidopsis thaliana	cis-acting element involved in the abscisic acid responsiveness
CgCBM48	ABRE	ACGTG	218	5	Arabidopsis thaliana	cis-acting element involved in the abscisic acid responsiveness
CgCBM48	ABRE	AACCCGG	250	7	Arabidopsis thaliana	cis-acting element involved in the abscisic acid responsiveness
CgCBM48	ABRE	GCCGCGTGGC	1430	9	Oryza sativa	cis-acting element involved in the abscisic acid responsiveness
CgCBM48	ABRE	ACGTG	1647	5	Arabidopsis thaliana	cis-acting element involved in the abscisic acid responsiveness
CgCBM48	CAT-box	GCCACT	1245	6	Arabidopsis thaliana	cis-acting regulatory element related to meristem expression
CgCBM48	CAT-box	GCCACT	1936	6	Arabidopsis thaliana	cis-acting regulatory element related to meristem expression
CgCBM48	CCAAT-box	CAACGG	565	6	Hordeum vulgare	MYBHv1 binding site
CgCBM48	CCAAT-box	CAACGG	853	6	Hordeum vulgare	MYBHv1 binding site
CgCBM48	CGTCA-motif	CGTCA	130	5	Hordeum vulgare	cis-acting regulatory element involved in the MeJA-responsiveness
CgCBM48	CGTCA-motif	CGTCA	329	5	Hordeum vulgare	cis-acting regulatory element involved in the MeJA-responsiveness
CgCBM48	CGTCA-motif	CGTCA	413	5	Hordeum vulgare	cis-acting regulatory element involved in the MeJA-responsiveness
CgCBM48	CGTCA-motif	CGTCA	523	5	Hordeum vulgare	cis-acting regulatory element involved in the MeJA-responsiveness
CgCBM48	CGTCA-motif	CGTCA	765	5	Hordeum vulgare	cis-acting regulatory element involved in the MeJA-responsiveness
CgCBM48	CGTCA-motif	CGTCA	1232	5	Hordeum vulgare	cis-acting regulatory element involved in the MeJA-responsiveness
CgCBM48	G-box	CACGTC	126	6	Zea mays	cis-acting regulatory element involved in light responsiveness
CgCBM48	G-box	CACGAC	492	6	Zea mays	cis-acting regulatory element involved in light responsiveness
CgCBM48	G-box	CAGACGTGGCA	839	10	Nicotiana plumbaginifolia	cis-acting regulatory element involved in light responsiveness
CgCBM48	G-box	GCCACGTGGA	1645	9	Arabidopsis thaliana	cis-acting regulatory element involved in light responsiveness
CgCBM48	G-box	CACGTT	218	6	Pisum sativum	cis-acting regulatory element involved in light responsiveness
CgCBM48	G-box	CACGTT	1647	6	Pisum sativum	cis-acting regulatory element involved in light responsiveness
CgCBM48	LTR	CCGAAA	637	6	Hordeum vulgare	cis-acting element involved in low-temperature responsiveness
CgCBM48	LTR	CCGAAA	968	6	Hordeum vulgare	cis-acting element involved in low-temperature responsiveness
CgCBM48	LTR	CCGAAA	1177	6	Hordeum vulgare	cis-acting element involved in low-temperature responsiveness
CgCBM48	LTR	CCGAAA	1815	6	Hordeum vulgare	cis-acting element involved in low-temperature responsiveness
CgCBM48	P-box	CCTTTTG	1690	7	Oryza sativa	gibberellin-responsive element
CgCBM48	TC-rich repeats	GTTTTCTTAC	1274	9	Nicotiana tabacum	cis-acting element involved in defense and stress responsiveness
CgCBM48	TCT-motif	TCTTAC	1563	6	Arabidopsis thaliana	part of a light responsive element
CgCBM48	TCT-motif	TCTTAC	1718	6	Arabidopsis thaliana	part of a light responsive element
CgCBM48	TGACG-motif	TGACG	130	5	Hordeum vulgare	cis-acting regulatory element involved in the MeJA-responsiveness
CgCBM48	TGACG-motif	TGACG	329	5	Hordeum vulgare	cis-acting regulatory element involved in the MeJA-responsiveness
CgCBM48	TGACG-motif	TGACG	413	5	Hordeum vulgare	cis-acting regulatory element involved in the MeJA-responsiveness
CgCBM48	TGACG-motif	TGACG	523	5	Hordeum vulgare	cis-acting regulatory element involved in the MeJA-responsiveness
CgCBM48	TGACG-motif	TGACG	765	5	Hordeum vulgare	cis-acting regulatory element involved in the MeJA-responsiveness
CgCBM48	TGACG-motif	TGACG	1232	5	Hordeum vulgare	cis-acting regulatory element involved in the MeJA-responsiveness
CgCBM48	TGA-element	AACGAC	176	6	Brassica oleracea	auxin-responsive element
CgCBM48	TGA-element	AACGAC	367	6	Brassica oleracea	auxin-responsive element
CgCBM48	TGA-element	AACGAC	868	6	Brassica oleracea	auxin-responsive element
CgCBM48	TGA-element	AACGAC	1260	6	Brassica oleracea	auxin-responsive element
CgCBM49	CGTCA-motif	CGTCA	314	5	Hordeum vulgare	cis-acting regulatory element involved in the MeJA-responsiveness
CgCBM49	CGTCA-motif	CGTCA	1086	5	Hordeum vulgare	cis-acting regulatory element involved in the MeJA-responsiveness
CgCBM49	CGTCA-motif	CGTCA	1337	5	Hordeum vulgare	cis-acting regulatory element involved in the MeJA-responsiveness
CgCBM49	CGTCA-motif	CGTCA	1580	5	Hordeum vulgare	cis-acting regulatory element involved in the MeJA-responsiveness
CgCBM49	CGTCA-motif	CGTCA	1589	5	Hordeum vulgare	cis-acting regulatory element involved in the MeJA-responsiveness
CgCBM49	TCT-motif	TCTTAC	1225	6	Arabidopsis thaliana	part of a light responsive element
CgCBM49	ABRE	ACGTG	1687	5	Arabidopsis thaliana	cis-acting element involved in the abscisic acid responsiveness
CgCBM49	TCA-element	CCATCTTTTT	265	9	Nicotiana tabacum	cis-acting element involved in salicylic acid responsiveness
CgCBM49	TCA-element	CCATCTTTTT	1728	9	Nicotiana tabacum	cis-acting element involved in salicylic acid responsiveness
CgCBM49	CAT-box	GCCACT	829	6	Arabidopsis thaliana	cis-acting regulatory element related to meristem expression
CgCBM49	CAT-box	GCCACT	1767	6	Arabidopsis thaliana	cis-acting regulatory element related to meristem expression
CgCBM49	GC-motif	CCCCCG	881	6	Zea mays	enhancer-like element involved in anoxic specific inducibility
CgCBM49	TGA-element	AACGAC	1605	6	Brassica oleracea	auxin-responsive element
CgCBM49	TGA-element	AACGAC	1620	6	Brassica oleracea	auxin-responsive element
CgCBM49	CCAAT-box	CAACGG	1122	6	Hordeum vulgare	MYBHv1 binding site
CgCBM49	CCAAT-box	CAACGG	1194	6	Hordeum vulgare	MYBHv1 binding site
CgCBM49	CCAAT-box	CAACGG	1316	6	Hordeum vulgare	MYBHv1 binding site
CgCBM49	CCAAT-box	CAACGG	1340	6	Hordeum vulgare	MYBHv1 binding site
CgCBM49	CCAAT-box	CAACGG	1592	6	Hordeum vulgare	MYBHv1 binding site
CgCBM49	MBS	CAACTG	413	6	Arabidopsis thaliana	MYB binding site involved in drought-inducibility
CgCBM49	MBS	CAACTG	1131	6	Arabidopsis thaliana	MYB binding site involved in drought-inducibility
CgCBM49	G-box	CACGAC	116	6	Zea mays	cis-acting regulatory element involved in light responsiveness
CgCBM49	G-box	GCCACGTGGA	1497	9	Arabidopsis thaliana	cis-acting regulatory element involved in light responsiveness
CgCBM49	G-box	CACGAC	1521	6	Zea mays	cis-acting regulatory element involved in light responsiveness
CgCBM49	G-box	CACGTC	1686	6	Zea mays	cis-acting regulatory element involved in light responsiveness
CgCBM49	TGACG-motif	TGACG	314	5	Hordeum vulgare	cis-acting regulatory element involved in the MeJA-responsiveness
CgCBM49	TGACG-motif	TGACG	1086	5	Hordeum vulgare	cis-acting regulatory element involved in the MeJA-responsiveness
CgCBM49	TGACG-motif	TGACG	1337	5	Hordeum vulgare	cis-acting regulatory element involved in the MeJA-responsiveness
CgCBM49	TGACG-motif	TGACG	1580	5	Hordeum vulgare	cis-acting regulatory element involved in the MeJA-responsiveness
CgCBM49	TGACG-motif	TGACG	1589	5	Hordeum vulgare	cis-acting regulatory element involved in the MeJA-responsiveness
CgCBM49	Sp1	GGGCGG	689	6	Oryza sativa	light responsive element
CgCBM49	Sp1	GGGCGG	884	6	Oryza sativa	light responsive element
CgCBM49	GATA-motif	GATAGGG	692	7	Pisum sativum	part of a light responsive element
CgCBM49	GATA-motif	GATAGGG	1908	7	Pisum sativum	part of a light responsive element
CgCBM49	O2-site	GATGACATGG	935	9	Zea mays	cis-acting regulatory element involved in zein metabolism regulation
CgCBM50	ABRE	ACGTG	161	5	Arabidopsis thaliana	cis-acting element involved in the abscisic acid responsiveness
CgCBM50	ABRE	ACGTG	507	5	Arabidopsis thaliana	cis-acting element involved in the abscisic acid responsiveness
CgCBM50	ABRE	ACGTG	752	5	Arabidopsis thaliana	cis-acting element involved in the abscisic acid responsiveness
CgCBM50	ABRE	CGTACGTGCA	965	9	Hordeum vulgare	cis-acting element involved in the abscisic acid responsiveness
CgCBM50	ABRE	ACGTG	967	5	Arabidopsis thaliana	cis-acting element involved in the abscisic acid responsiveness
CgCBM50	ABRE	ACGTG	1426	5	Arabidopsis thaliana	cis-acting element involved in the abscisic acid responsiveness
CgCBM50	ARE	AAACCA	297	6	Zea mays	cis-acting regulatory element essential for the anaerobic induction
CgCBM50	Box 4	ATTAAT	1233	6	Petroselinum crispum	part of a conserved DNA module involved in light responsiveness
CgCBM50	CGTCA-motif	CGTCA	152	5	Hordeum vulgare	cis-acting regulatory element involved in the MeJA-responsiveness
CgCBM50	CGTCA-motif	CGTCA	166	5	Hordeum vulgare	cis-acting regulatory element involved in the MeJA-responsiveness
CgCBM50	CGTCA-motif	CGTCA	510	5	Hordeum vulgare	cis-acting regulatory element involved in the MeJA-responsiveness
CgCBM50	CGTCA-motif	CGTCA	561	5	Hordeum vulgare	cis-acting regulatory element involved in the MeJA-responsiveness
CgCBM50	CGTCA-motif	CGTCA	848	5	Hordeum vulgare	cis-acting regulatory element involved in the MeJA-responsiveness
CgCBM50	CGTCA-motif	CGTCA	1320	5	Hordeum vulgare	cis-acting regulatory element involved in the MeJA-responsiveness
CgCBM50	G-box	CACGTT	160	6	Pisum sativum	cis-acting regulatory element involved in light responsiveness
CgCBM50	G-box	CACGTT	506	6	Pisum sativum	cis-acting regulatory element involved in light responsiveness
CgCBM50	G-box	CACGTT	752	6	Pisum sativum	cis-acting regulatory element involved in light responsiveness
CgCBM50	G-box	TACGTG	967	6	Arabidopsis thaliana	cis-acting regulatory element involved in light responsiveness
CgCBM50	G-box	CACGTC	1426	6	Zea mays	cis-acting regulatory element involved in light responsiveness
CgCBM50	GC-motif	CCCCCG	1356	6	Zea mays	enhancer-like element involved in anoxic specific inducibility
CgCBM50	GC-motif	CCCCCG	1946	6	Zea mays	enhancer-like element involved in anoxic specific inducibility
CgCBM50	GT1-motif	GGTTAA	61	6	Arabidopsis thaliana	light responsive element
CgCBM50	GT1-motif	GGTTAA	1056	6	Arabidopsis thaliana	light responsive element
CgCBM50	GT1-motif	GGTTAAT	1719	7	Avena sativa	light responsive element
CgCBM50	GT1-motif	GGTTAA	1720	6	Arabidopsis thaliana	light responsive element
CgCBM50	LTR	CCGAAA	425	6	Hordeum vulgare	cis-acting element involved in low-temperature responsiveness
CgCBM50	MBS	CAACTG	1586	6	Arabidopsis thaliana	MYB binding site involved in drought-inducibility
CgCBM50	Sp1	GGGCGG	377	6	Oryza sativa	light responsive element
CgCBM50	Sp1	GGGCGG	920	6	Oryza sativa	light responsive element
CgCBM50	TCA-element	CCATCTTTTT	686	9	Nicotiana tabacum	cis-acting element involved in salicylic acid responsiveness
CgCBM50	TCA-element	TCAGAAGAGG	1135	9	Brassica oleracea	cis-acting element involved in salicylic acid responsiveness
CgCBM51	ABRE	ACGTG	9	5	Arabidopsis thaliana	cis-acting element involved in the abscisic acid responsiveness
CgCBM51	ABRE	ACGTG	117	5	Arabidopsis thaliana	cis-acting element involved in the abscisic acid responsiveness
CgCBM51	ABRE	ACGTG	430	5	Arabidopsis thaliana	cis-acting element involved in the abscisic acid responsiveness
CgCBM51	ABRE	GCAACGTGTC	1008	9	Hordeum vulgare	cis-acting element involved in the abscisic acid responsiveness
CgCBM51	ABRE	ACGTG	1629	5	Arabidopsis thaliana	cis-acting element involved in the abscisic acid responsiveness
CgCBM51	ARE	AAACCA	517	6	Zea mays	cis-acting regulatory element essential for the anaerobic induction
CgCBM51	Box 4	ATTAAT	47	6	Petroselinum crispum	part of a conserved DNA module involved in light responsiveness
CgCBM51	Box 4	ATTAAT	467	6	Petroselinum crispum	part of a conserved DNA module involved in light responsiveness
CgCBM51	CGTCA-motif	CGTCA	82	5	Hordeum vulgare	cis-acting regulatory element involved in the MeJA-responsiveness
CgCBM51	CGTCA-motif	CGTCA	476	5	Hordeum vulgare	cis-acting regulatory element involved in the MeJA-responsiveness
CgCBM51	CGTCA-motif	CGTCA	570	5	Hordeum vulgare	cis-acting regulatory element involved in the MeJA-responsiveness
CgCBM51	CGTCA-motif	CGTCA	623	5	Hordeum vulgare	cis-acting regulatory element involved in the MeJA-responsiveness
CgCBM51	CGTCA-motif	CGTCA	1072	5	Hordeum vulgare	cis-acting regulatory element involved in the MeJA-responsiveness
CgCBM51	CGTCA-motif	CGTCA	1731	5	Hordeum vulgare	cis-acting regulatory element involved in the MeJA-responsiveness
CgCBM51	G-box	CACGTT	8	6	Pisum sativum	cis-acting regulatory element involved in light responsiveness
CgCBM51	G-box	CACGTT	429	6	Pisum sativum	cis-acting regulatory element involved in light responsiveness
CgCBM51	G-box	CACGTC	117	6	Zea mays	cis-acting regulatory element involved in light responsiveness
CgCBM51	G-box	TACGTG	1628	6	Arabidopsis thaliana	cis-acting regulatory element involved in light responsiveness
CgCBM51	LTR	CCGAAA	1145	6	Hordeum vulgare	cis-acting element involved in low-temperature responsiveness
CgCBM51	LTR	CCGAAA	1368	6	Hordeum vulgare	cis-acting element involved in low-temperature responsiveness
CgCBM51	LTR	CCGAAA	1753	6	Hordeum vulgare	cis-acting element involved in low-temperature responsiveness
CgCBM51	MBS	CAACTG	1003	6	Arabidopsis thaliana	MYB binding site involved in drought-inducibility
CgCBM51	O2-site	GATGATGTGG	257	10	Zea mays	cis-acting regulatory element involved in zein metabolism regulation
CgCBM51	Sp1	GGGCGG	499	6	Oryza sativa	light responsive element
CgCBM51	TC-rich repeats	GTTTTCTTAC	780	9	Nicotiana tabacum	cis-acting element involved in defense and stress responsiveness
CgCBM51	TGACG-motif	TGACG	82	5	Hordeum vulgare	cis-acting regulatory element involved in the MeJA-responsiveness
CgCBM51	TGACG-motif	TGACG	476	5	Hordeum vulgare	cis-acting regulatory element involved in the MeJA-responsiveness
CgCBM51	TGACG-motif	TGACG	570	5	Hordeum vulgare	cis-acting regulatory element involved in the MeJA-responsiveness
CgCBM51	TGACG-motif	TGACG	623	5	Hordeum vulgare	cis-acting regulatory element involved in the MeJA-responsiveness
CgCBM51	TGACG-motif	TGACG	1072	5	Hordeum vulgare	cis-acting regulatory element involved in the MeJA-responsiveness
CgCBM51	TGACG-motif	TGACG	1731	5	Hordeum vulgare	cis-acting regulatory element involved in the MeJA-responsiveness
CgCBM51	TGA-element	AACGAC	1307	6	Brassica oleracea	auxin-responsive element
CgCBM52	ABRE	ACGTG	31	5	Arabidopsis thaliana	cis-acting element involved in the abscisic acid responsiveness
CgCBM52	ABRE	ACGTG	206	5	Arabidopsis thaliana	cis-acting element involved in the abscisic acid responsiveness
CgCBM52	ABRE	TACGGTC	901	7	Arabidopsis thaliana	cis-acting element involved in the abscisic acid responsiveness
CgCBM52	ABRE	ACGTG	1891	5	Arabidopsis thaliana	cis-acting element involved in the abscisic acid responsiveness
CgCBM52	ARE	AAACCA	854	6	Zea mays	cis-acting regulatory element essential for the anaerobic induction
CgCBM52	ARE	AAACCA	1077	6	Zea mays	cis-acting regulatory element essential for the anaerobic induction
CgCBM52	ARE	AAACCA	1086	6	Zea mays	cis-acting regulatory element essential for the anaerobic induction
CgCBM52	Box 4	ATTAAT	1308	6	Petroselinum crispum	part of a conserved DNA module involved in light responsiveness
CgCBM52	CCAAT-box	CAACGG	245	6	Hordeum vulgare	MYBHv1 binding site
CgCBM52	CCAAT-box	CAACGG	959	6	Hordeum vulgare	MYBHv1 binding site
CgCBM52	CCAAT-box	CAACGG	1187	6	Hordeum vulgare	MYBHv1 binding site
CgCBM52	CGTCA-motif	CGTCA	29	5	Hordeum vulgare	cis-acting regulatory element involved in the MeJA-responsiveness
CgCBM52	CGTCA-motif	CGTCA	119	5	Hordeum vulgare	cis-acting regulatory element involved in the MeJA-responsiveness
CgCBM52	CGTCA-motif	CGTCA	204	5	Hordeum vulgare	cis-acting regulatory element involved in the MeJA-responsiveness
CgCBM52	CGTCA-motif	CGTCA	1743	5	Hordeum vulgare	cis-acting regulatory element involved in the MeJA-responsiveness
CgCBM52	G-box	CACGTC	30	6	Zea mays	cis-acting regulatory element involved in light responsiveness
CgCBM52	G-box	CACGTC	205	6	Zea mays	cis-acting regulatory element involved in light responsiveness
CgCBM52	G-box	CACGTC	1890	6	Zea mays	cis-acting regulatory element involved in light responsiveness
CgCBM52	MBS	CAACTG	88	6	Arabidopsis thaliana	MYB binding site involved in drought-inducibility
CgCBM52	O2-site	GTTGACGTGA	27	9	Zea mays	cis-acting regulatory element involved in zein metabolism regulation
CgCBM52	O2-site	GATGATGTGG	193	9	Zea mays	cis-acting regulatory element involved in zein metabolism regulation
CgCBM52	O2-site	GTTGACGTGA	202	9	Zea mays	cis-acting regulatory element involved in zein metabolism regulation
CgCBM52	TCT-motif	TCTTAC	760	6	Arabidopsis thaliana	part of a light responsive element
CgCBM52	TCT-motif	TCTTAC	1490	6	Arabidopsis thaliana	part of a light responsive element
CgCBM52	TGACG-motif	TGACG	29	5	Hordeum vulgare	cis-acting regulatory element involved in the MeJA-responsiveness
CgCBM52	TGACG-motif	TGACG	119	5	Hordeum vulgare	cis-acting regulatory element involved in the MeJA-responsiveness
CgCBM52	TGACG-motif	TGACG	204	5	Hordeum vulgare	cis-acting regulatory element involved in the MeJA-responsiveness
CgCBM52	TGACG-motif	TGACG	1743	5	Hordeum vulgare	cis-acting regulatory element involved in the MeJA-responsiveness
CgCBM53	ABRE	ACGTG	532	5	Arabidopsis thaliana	cis-acting element involved in the abscisic acid responsiveness
CgCBM53	ABRE	AACCCGG	604	7	Arabidopsis thaliana	cis-acting element involved in the abscisic acid responsiveness
CgCBM53	CAT-box	GCCACT	543	6	Arabidopsis thaliana	cis-acting regulatory element related to meristem expression
CgCBM53	CAT-box	GCCACT	1225	6	Arabidopsis thaliana	cis-acting regulatory element related to meristem expression
CgCBM53	CCAAT-box	CAACGG	1570	6	Hordeum vulgare	MYBHv1 binding site
CgCBM53	CGTCA-motif	CGTCA	51	5	Hordeum vulgare	cis-acting regulatory element involved in the MeJA-responsiveness
CgCBM53	CGTCA-motif	CGTCA	246	5	Hordeum vulgare	cis-acting regulatory element involved in the MeJA-responsiveness
CgCBM53	CGTCA-motif	CGTCA	417	5	Hordeum vulgare	cis-acting regulatory element involved in the MeJA-responsiveness
CgCBM53	CGTCA-motif	CGTCA	926	5	Hordeum vulgare	cis-acting regulatory element involved in the MeJA-responsiveness
CgCBM53	CGTCA-motif	CGTCA	1269	5	Hordeum vulgare	cis-acting regulatory element involved in the MeJA-responsiveness
CgCBM53	CGTCA-motif	CGTCA	1770	5	Hordeum vulgare	cis-acting regulatory element involved in the MeJA-responsiveness
CgCBM53	G-box	GCCACGTGGA	166	9	Arabidopsis thaliana	cis-acting regulatory element involved in light responsiveness
CgCBM53	G-box	CACGTC	532	6	Zea mays	cis-acting regulatory element involved in light responsiveness
CgCBM53	P-box	CCTTTTG	80	7	Oryza sativa	gibberellin-responsive element
CgCBM53	Sp1	GGGCGG	111	6	Oryza sativa	light responsive element
CgCBM53	Sp1	GGGCGG	204	6	Oryza sativa	light responsive element
CgCBM53	Sp1	GGGCGG	374	6	Oryza sativa	light responsive element
CgCBM53	Sp1	GGGCGG	1866	6	Oryza sativa	light responsive element
CgCBM53	TATC-box	TATCCCA	754	7	Oryza sativa	cis-acting element involved in gibberellin-responsiveness
CgCBM53	TC-rich repeats	ATTCTCTAAC	1093	9	Nicotiana tabacum	cis-acting element involved in defense and stress responsiveness
CgCBM53	TGACG-motif	TGACG	51	5	Hordeum vulgare	cis-acting regulatory element involved in the MeJA-responsiveness
CgCBM53	TGACG-motif	TGACG	246	5	Hordeum vulgare	cis-acting regulatory element involved in the MeJA-responsiveness
CgCBM53	TGACG-motif	TGACG	417	5	Hordeum vulgare	cis-acting regulatory element involved in the MeJA-responsiveness
CgCBM53	TGACG-motif	TGACG	926	5	Hordeum vulgare	cis-acting regulatory element involved in the MeJA-responsiveness
CgCBM53	TGACG-motif	TGACG	1269	5	Hordeum vulgare	cis-acting regulatory element involved in the MeJA-responsiveness
CgCBM53	TGACG-motif	TGACG	1770	5	Hordeum vulgare	cis-acting regulatory element involved in the MeJA-responsiveness
CgCBM53	TGA-element	AACGAC	508	6	Brassica oleracea	auxin-responsive element
CgCBM53	TGA-element	AACGAC	852	6	Brassica oleracea	auxin-responsive element
CgCBM54	ABRE	ACGTG	1336	5	Arabidopsis thaliana	cis-acting element involved in the abscisic acid responsiveness
CgCBM54	ARE	AAACCA	266	6	Zea mays	cis-acting regulatory element essential for the anaerobic induction
CgCBM54	CCAAT-box	CAACGG	484	6	Hordeum vulgare	MYBHv1 binding site
CgCBM54	CGTCA-motif	CGTCA	215	5	Hordeum vulgare	cis-acting regulatory element involved in the MeJA-responsiveness
CgCBM54	CGTCA-motif	CGTCA	341	5	Hordeum vulgare	cis-acting regulatory element involved in the MeJA-responsiveness
CgCBM54	CGTCA-motif	CGTCA	492	5	Hordeum vulgare	cis-acting regulatory element involved in the MeJA-responsiveness
CgCBM54	CGTCA-motif	CGTCA	1007	5	Hordeum vulgare	cis-acting regulatory element involved in the MeJA-responsiveness
CgCBM54	CGTCA-motif	CGTCA	1167	5	Hordeum vulgare	cis-acting regulatory element involved in the MeJA-responsiveness
CgCBM54	CGTCA-motif	CGTCA	1177	5	Hordeum vulgare	cis-acting regulatory element involved in the MeJA-responsiveness
CgCBM54	CGTCA-motif	CGTCA	1835	5	Hordeum vulgare	cis-acting regulatory element involved in the MeJA-responsiveness
CgCBM54	GARE-motif	TCTGTTG	325	7	Brassica oleracea	gibberellin-responsive element
CgCBM54	GARE-motif	TCTGTTG	556	7	Brassica oleracea	gibberellin-responsive element
CgCBM54	GATA-motif	GATAGGA	1458	7	Arabidopsis thaliana	part of a light responsive element
CgCBM54	G-box	CACGTC	1335	6	Zea mays	cis-acting regulatory element involved in light responsiveness
CgCBM54	GC-motif	CCCCCG	1646	6	Zea mays	enhancer-like element involved in anoxic specific inducibility
CgCBM54	GC-motif	CCCCCG	1857	6	Zea mays	enhancer-like element involved in anoxic specific inducibility
CgCBM54	GT1-motif	GGTTAA	1879	6	Arabidopsis thaliana	light responsive element
CgCBM54	MBS	CAACTG	1053	6	Arabidopsis thaliana	MYB binding site involved in drought-inducibility
CgCBM54	O2-site	GATGA(C/T)(A/G)TG(A/G)	1096	8.5	Zea mays	cis-acting regulatory element involved in zein metabolism regulation
CgCBM54	Sp1	GGGCGG	1959	6	Oryza sativa	light responsive element
CgCBM54	TATC-box	TATCCCA	650	7	Oryza sativa	cis-acting element involved in gibberellin-responsiveness
CgCBM54	TGACG-motif	TGACG	215	5	Hordeum vulgare	cis-acting regulatory element involved in the MeJA-responsiveness
CgCBM54	TGACG-motif	TGACG	341	5	Hordeum vulgare	cis-acting regulatory element involved in the MeJA-responsiveness
CgCBM54	TGACG-motif	TGACG	492	5	Hordeum vulgare	cis-acting regulatory element involved in the MeJA-responsiveness
CgCBM54	TGACG-motif	TGACG	1007	5	Hordeum vulgare	cis-acting regulatory element involved in the MeJA-responsiveness
CgCBM54	TGACG-motif	TGACG	1167	5	Hordeum vulgare	cis-acting regulatory element involved in the MeJA-responsiveness
CgCBM54	TGACG-motif	TGACG	1177	5	Hordeum vulgare	cis-acting regulatory element involved in the MeJA-responsiveness
CgCBM54	TGACG-motif	TGACG	1835	5	Hordeum vulgare	cis-acting regulatory element involved in the MeJA-responsiveness
CgCBM54	TGA-element	AACGAC	1035	6	Brassica oleracea	auxin-responsive element
CgCBM54	TGA-element	AACGAC	1468	6	Brassica oleracea	auxin-responsive element
CgCBM55	ABRE	TACGGTC	298	7	Arabidopsis thaliana	cis-acting element involved in the abscisic acid responsiveness
CgCBM55	ABRE	AACCCGG	1564	7	Arabidopsis thaliana	cis-acting element involved in the abscisic acid responsiveness
CgCBM55	ARE	AAACCA	6	6	Zea mays	cis-acting regulatory element essential for the anaerobic induction
CgCBM55	ARE	AAACCA	612	6	Zea mays	cis-acting regulatory element essential for the anaerobic induction
CgCBM55	ARE	AAACCA	639	6	Zea mays	cis-acting regulatory element essential for the anaerobic induction
CgCBM55	ARE	AAACCA	1799	6	Zea mays	cis-acting regulatory element essential for the anaerobic induction
CgCBM55	ARE	AAACCA	1909	6	Zea mays	cis-acting regulatory element essential for the anaerobic induction
CgCBM55	CAT-box	GCCACT	90	6	Arabidopsis thaliana	cis-acting regulatory element related to meristem expression
CgCBM55	CAT-box	GCCACT	1453	6	Arabidopsis thaliana	cis-acting regulatory element related to meristem expression
CgCBM55	CCAAT-box	CAACGG	605	6	Hordeum vulgare	MYBHv1 binding site
CgCBM55	CGTCA-motif	CGTCA	549	5	Hordeum vulgare	cis-acting regulatory element involved in the MeJA-responsiveness
CgCBM55	CGTCA-motif	CGTCA	971	5	Hordeum vulgare	cis-acting regulatory element involved in the MeJA-responsiveness
CgCBM55	CGTCA-motif	CGTCA	1085	5	Hordeum vulgare	cis-acting regulatory element involved in the MeJA-responsiveness
CgCBM55	CGTCA-motif	CGTCA	1512	5	Hordeum vulgare	cis-acting regulatory element involved in the MeJA-responsiveness
CgCBM55	CGTCA-motif	CGTCA	1983	5	Hordeum vulgare	cis-acting regulatory element involved in the MeJA-responsiveness
CgCBM55	G-box	CACGAC	993	6	Zea mays	cis-acting regulatory element involved in light responsiveness
CgCBM55	GT1-motif	GGTTAA	710	6	Arabidopsis thaliana	light responsive element
CgCBM55	LTR	CCGAAA	1395	6	Hordeum vulgare	cis-acting element involved in low-temperature responsiveness
CgCBM55	MBS	CAACTG	1036	6	Arabidopsis thaliana	MYB binding site involved in drought-inducibility
CgCBM55	MBS	CAACTG	1660	6	Arabidopsis thaliana	MYB binding site involved in drought-inducibility
CgCBM55	P-box	CCTTTTG	1028	7	Oryza sativa	gibberellin-responsive element
CgCBM55	P-box	CCTTTTG	1646	7	Oryza sativa	gibberellin-responsive element
CgCBM55	Sp1	GGGCGG	111	6	Oryza sativa	light responsive element
CgCBM55	TCT-motif	TCTTAC	623	6	Arabidopsis thaliana	part of a light responsive element
CgCBM55	TGACG-motif	TGACG	549	5	Hordeum vulgare	cis-acting regulatory element involved in the MeJA-responsiveness
CgCBM55	TGACG-motif	TGACG	971	5	Hordeum vulgare	cis-acting regulatory element involved in the MeJA-responsiveness
CgCBM55	TGACG-motif	TGACG	1085	5	Hordeum vulgare	cis-acting regulatory element involved in the MeJA-responsiveness
CgCBM55	TGACG-motif	TGACG	1512	5	Hordeum vulgare	cis-acting regulatory element involved in the MeJA-responsiveness
CgCBM55	TGACG-motif	TGACG	1983	5	Hordeum vulgare	cis-acting regulatory element involved in the MeJA-responsiveness
CgCBM56	ABRE	ACGTG	695	5	Arabidopsis thaliana	cis-acting element involved in the abscisic acid responsiveness
CgCBM56	ABRE	ACGTG	1873	5	Arabidopsis thaliana	cis-acting element involved in the abscisic acid responsiveness
CgCBM56	ARE	AAACCA	1027	6	Zea mays	cis-acting regulatory element essential for the anaerobic induction
CgCBM56	ARE	AAACCA	1185	6	Zea mays	cis-acting regulatory element essential for the anaerobic induction
CgCBM56	CCAAT-box	CAACGG	1428	6	Hordeum vulgare	MYBHv1 binding site
CgCBM56	CCAAT-box	CAACGG	1465	6	Hordeum vulgare	MYBHv1 binding site
CgCBM56	CGTCA-motif	CGTCA	68	5	Hordeum vulgare	cis-acting regulatory element involved in the MeJA-responsiveness
CgCBM56	CGTCA-motif	CGTCA	198	5	Hordeum vulgare	cis-acting regulatory element involved in the MeJA-responsiveness
CgCBM56	CGTCA-motif	CGTCA	621	5	Hordeum vulgare	cis-acting regulatory element involved in the MeJA-responsiveness
CgCBM56	CGTCA-motif	CGTCA	888	5	Hordeum vulgare	cis-acting regulatory element involved in the MeJA-responsiveness
CgCBM56	CGTCA-motif	CGTCA	1828	5	Hordeum vulgare	cis-acting regulatory element involved in the MeJA-responsiveness
CgCBM56	GATA-motif	GATAGGA	1659	7	Arabidopsis thaliana	part of a light responsive element
CgCBM56	G-box	CACGTC	694	6	Zea mays	cis-acting regulatory element involved in light responsiveness
CgCBM56	G-box	TACGTG	1873	6	Arabidopsis thaliana	cis-acting regulatory element involved in light responsiveness
CgCBM56	GC-motif	CCCCCG	462	6	Zea mays	enhancer-like element involved in anoxic specific inducibility
CgCBM56	LTR	CCGAAA	1152	6	Hordeum vulgare	cis-acting element involved in low-temperature responsiveness
CgCBM56	LTR	CCGAAA	1311	6	Hordeum vulgare	cis-acting element involved in low-temperature responsiveness
CgCBM56	LTR	CCGAAA	1780	6	Hordeum vulgare	cis-acting element involved in low-temperature responsiveness
CgCBM56	MBS	CAACTG	1099	6	Arabidopsis thaliana	MYB binding site involved in drought-inducibility
CgCBM56	Sp1	GGGCGG	271	6	Oryza sativa	light responsive element
CgCBM56	Sp1	GGGCGG	327	6	Oryza sativa	light responsive element
CgCBM56	Sp1	GGGCGG	1742	6	Oryza sativa	light responsive element
CgCBM56	TATC-box	TATCCCA	1114	7	Oryza sativa	cis-acting element involved in gibberellin-responsiveness
CgCBM56	TATC-box	TATCCCA	1880	7	Oryza sativa	cis-acting element involved in gibberellin-responsiveness
CgCBM56	TCA-element	TCAGAAGAGG	774	9	Brassica oleracea	cis-acting element involved in salicylic acid responsiveness
CgCBM56	TGACG-motif	TGACG	68	5	Hordeum vulgare	cis-acting regulatory element involved in the MeJA-responsiveness
CgCBM56	TGACG-motif	TGACG	198	5	Hordeum vulgare	cis-acting regulatory element involved in the MeJA-responsiveness
CgCBM56	TGACG-motif	TGACG	621	5	Hordeum vulgare	cis-acting regulatory element involved in the MeJA-responsiveness
CgCBM56	TGACG-motif	TGACG	888	5	Hordeum vulgare	cis-acting regulatory element involved in the MeJA-responsiveness
CgCBM56	TGACG-motif	TGACG	1828	5	Hordeum vulgare	cis-acting regulatory element involved in the MeJA-responsiveness
CgCBM56	TGA-element	AACGAC	1107	6	Brassica oleracea	auxin-responsive element
CgCBM57	ABRE	ACGTG	324	5	Arabidopsis thaliana	cis-acting element involved in the abscisic acid responsiveness
CgCBM57	ARE	AAACCA	713	6	Zea mays	cis-acting regulatory element essential for the anaerobic induction
CgCBM57	ARE	AAACCA	1742	6	Zea mays	cis-acting regulatory element essential for the anaerobic induction
CgCBM57	CGTCA-motif	CGTCA	189	5	Hordeum vulgare	cis-acting regulatory element involved in the MeJA-responsiveness
CgCBM57	CGTCA-motif	CGTCA	316	5	Hordeum vulgare	cis-acting regulatory element involved in the MeJA-responsiveness
CgCBM57	CGTCA-motif	CGTCA	828	5	Hordeum vulgare	cis-acting regulatory element involved in the MeJA-responsiveness
CgCBM57	CGTCA-motif	CGTCA	1190	5	Hordeum vulgare	cis-acting regulatory element involved in the MeJA-responsiveness
CgCBM57	CGTCA-motif	CGTCA	1462	5	Hordeum vulgare	cis-acting regulatory element involved in the MeJA-responsiveness
CgCBM57	CGTCA-motif	CGTCA	1588	5	Hordeum vulgare	cis-acting regulatory element involved in the MeJA-responsiveness
CgCBM57	CGTCA-motif	CGTCA	1770	5	Hordeum vulgare	cis-acting regulatory element involved in the MeJA-responsiveness
CgCBM57	CGTCA-motif	CGTCA	1822	5	Hordeum vulgare	cis-acting regulatory element involved in the MeJA-responsiveness
CgCBM57	G-box	CACGAC	17	6	Zea mays	cis-acting regulatory element involved in light responsiveness
CgCBM57	G-box	TACGTG	323	6	Arabidopsis thaliana	cis-acting regulatory element involved in light responsiveness
CgCBM57	G-box	CACGAC	887	6	Zea mays	cis-acting regulatory element involved in light responsiveness
CgCBM57	G-box	CACGAC	892	6	Zea mays	cis-acting regulatory element involved in light responsiveness
CgCBM57	G-box	CACGAC	1376	6	Zea mays	cis-acting regulatory element involved in light responsiveness
CgCBM57	GC-motif	CCCCCG	1174	6	Zea mays	enhancer-like element involved in anoxic specific inducibility
CgCBM57	MBS	CAACTG	1015	6	Arabidopsis thaliana	MYB binding site involved in drought-inducibility
CgCBM57	P-box	CAACAAACCCCTT	1924	12	Petroselinum crispum	gibberellin-responsive element and part of a light responsive element
CgCBM57	TCA-element	CCATCTTTTT	153	9	Nicotiana tabacum	cis-acting element involved in salicylic acid responsiveness
CgCBM57	TCA-element	CCATCTTTTT	592	9	Nicotiana tabacum	cis-acting element involved in salicylic acid responsiveness
CgCBM57	TCT-motif	TCTTAC	839	6	Arabidopsis thaliana	part of a light responsive element
CgCBM57	TGA-element	AACGAC	805	6	Brassica oleracea	auxin-responsive element
CgCBM58	ABRE	ACGTG	1763	5	Arabidopsis thaliana	cis-acting element involved in the abscisic acid responsiveness
CgCBM58	ARE	AAACCA	1664	6	Zea mays	cis-acting regulatory element essential for the anaerobic induction
CgCBM58	ARE	AAACCA	1736	6	Zea mays	cis-acting regulatory element essential for the anaerobic induction
CgCBM58	Box 4	ATTAAT	1060	6	Petroselinum crispum	part of a conserved DNA module involved in light responsiveness
CgCBM58	Box 4	ATTAAT	1090	6	Petroselinum crispum	part of a conserved DNA module involved in light responsiveness
CgCBM58	CGTCA-motif	CGTCA	1844	5	Hordeum vulgare	cis-acting regulatory element involved in the MeJA-responsiveness
CgCBM58	GARE-motif	TCTGTTG	1515	7	Brassica oleracea	gibberellin-responsive element
CgCBM58	G-box	CACGTT	1762	6	Pisum sativum	cis-acting regulatory element involved in light responsiveness
CgCBM58	GT1-motif	GGTTAA	855	6	Arabidopsis thaliana	light responsive element
CgCBM58	Sp1	GGGCGG	1879	6	Oryza sativa	light responsive element
CgCBM58	TCT-motif	TCTTAC	1815	6	Arabidopsis thaliana	part of a light responsive element
CgCBM58	TCT-motif	TCTTAC	1898	6	Arabidopsis thaliana	part of a light responsive element
CgCBM58	TGACG-motif	TGACG	1844	5	Hordeum vulgare	cis-acting regulatory element involved in the MeJA-responsiveness
CgCBM58	TGA-element	AACGAC	1848	6	Brassica oleracea	auxin-responsive element
CgCBM59	ABRE	ACGTG	49	5	Arabidopsis thaliana	cis-acting element involved in the abscisic acid responsiveness
CgCBM59	ABRE	GCCGCGTGGC	585	9	Oryza sativa	cis-acting element involved in the abscisic acid responsiveness
CgCBM59	ABRE	GCAACGTGTC	946	9	Hordeum vulgare	cis-acting element involved in the abscisic acid responsiveness
CgCBM59	ABRE	ACGTG	1719	5	Arabidopsis thaliana	cis-acting element involved in the abscisic acid responsiveness
CgCBM59	ARE	AAACCA	1300	6	Zea mays	cis-acting regulatory element essential for the anaerobic induction
CgCBM59	CAT-box	GCCACT	954	6	Arabidopsis thaliana	cis-acting regulatory element related to meristem expression
CgCBM59	CCAAT-box	CAACGG	1389	6	Hordeum vulgare	MYBHv1 binding site
CgCBM59	CGTCA-motif	CGTCA	758	5	Hordeum vulgare	cis-acting regulatory element involved in the MeJA-responsiveness
CgCBM59	CGTCA-motif	CGTCA	902	5	Hordeum vulgare	cis-acting regulatory element involved in the MeJA-responsiveness
CgCBM59	CGTCA-motif	CGTCA	1873	5	Hordeum vulgare	cis-acting regulatory element involved in the MeJA-responsiveness
CgCBM59	G-box	CACGTC	49	6	Zea mays	cis-acting regulatory element involved in light responsiveness
CgCBM59	G-box	CACGAC	1188	6	Zea mays	cis-acting regulatory element involved in light responsiveness
CgCBM59	G-box	CACGTT	1719	6	Pisum sativum	cis-acting regulatory element involved in light responsiveness
CgCBM59	GC-motif	CCCCCG	102	6	Zea mays	enhancer-like element involved in anoxic specific inducibility
CgCBM59	TCT-motif	TCTTAC	1946	6	Arabidopsis thaliana	part of a light responsive element
CgCBM59	TGACG-motif	TGACG	758	5	Hordeum vulgare	cis-acting regulatory element involved in the MeJA-responsiveness
CgCBM59	TGACG-motif	TGACG	902	5	Hordeum vulgare	cis-acting regulatory element involved in the MeJA-responsiveness
CgCBM59	TGACG-motif	TGACG	1873	5	Hordeum vulgare	cis-acting regulatory element involved in the MeJA-responsiveness
CgCBM59	TGA-element	AACGAC	1792	6	Brassica oleracea	auxin-responsive element
CgCBM60	ABRE	ACGTG	773	5	Arabidopsis thaliana	cis-acting element involved in the abscisic acid responsiveness
CgCBM60	ABRE	CACGTG	1181	6	Arabidopsis thaliana	cis-acting element involved in the abscisic acid responsiveness
CgCBM60	ABRE	ACGTG	1182	5	Arabidopsis thaliana	cis-acting element involved in the abscisic acid responsiveness
CgCBM60	ABRE	ACGTG	1416	5	Arabidopsis thaliana	cis-acting element involved in the abscisic acid responsiveness
CgCBM60	ARE	AAACCA	949	6	Zea mays	cis-acting regulatory element essential for the anaerobic induction
CgCBM60	Box 4	ATTAAT	809	6	Petroselinum crispum	part of a conserved DNA module involved in light responsiveness
CgCBM60	CAT-box	GCCACT	377	6	Arabidopsis thaliana	cis-acting regulatory element related to meristem expression
CgCBM60	CAT-box	GCCACT	715	6	Arabidopsis thaliana	cis-acting regulatory element related to meristem expression
CgCBM60	CAT-box	GCCACT	1796	6	Arabidopsis thaliana	cis-acting regulatory element related to meristem expression
CgCBM60	CCAAT-box	CAACGG	77	6	Hordeum vulgare	MYBHv1 binding site
CgCBM60	CGTCA-motif	CGTCA	46	5	Hordeum vulgare	cis-acting regulatory element involved in the MeJA-responsiveness
CgCBM60	CGTCA-motif	CGTCA	182	5	Hordeum vulgare	cis-acting regulatory element involved in the MeJA-responsiveness
CgCBM60	CGTCA-motif	CGTCA	501	5	Hordeum vulgare	cis-acting regulatory element involved in the MeJA-responsiveness
CgCBM60	CGTCA-motif	CGTCA	673	5	Hordeum vulgare	cis-acting regulatory element involved in the MeJA-responsiveness
CgCBM60	CGTCA-motif	CGTCA	930	5	Hordeum vulgare	cis-acting regulatory element involved in the MeJA-responsiveness
CgCBM60	CGTCA-motif	CGTCA	1046	5	Hordeum vulgare	cis-acting regulatory element involved in the MeJA-responsiveness
CgCBM60	CGTCA-motif	CGTCA	1311	5	Hordeum vulgare	cis-acting regulatory element involved in the MeJA-responsiveness
CgCBM60	CGTCA-motif	CGTCA	1925	5	Hordeum vulgare	cis-acting regulatory element involved in the MeJA-responsiveness
CgCBM60	G-box	CACGAC	235	6	Zea mays	cis-acting regulatory element involved in light responsiveness
CgCBM60	G-box	CACGAC	254	6	Zea mays	cis-acting regulatory element involved in light responsiveness
CgCBM60	G-box	CACGTG	1181	6	Arabidopsis thaliana	cis-acting regulatory element involved in light responsiveness
CgCBM60	G-box	CACGTT	773	6	Pisum sativum	cis-acting regulatory element involved in light responsiveness
CgCBM60	G-box	CACGTG	1181	6	Pisum sativum	cis-acting regulatory element involved in light responsiveness
CgCBM60	G-box	CACGTT	1416	6	Pisum sativum	cis-acting regulatory element involved in light responsiveness
CgCBM60	GC-motif	CCCCCG	1871	6	Zea mays	enhancer-like element involved in anoxic specific inducibility
CgCBM60	LTR	CCGAAA	1092	6	Hordeum vulgare	cis-acting element involved in low-temperature responsiveness
CgCBM60	LTR	CCGAAA	1388	6	Hordeum vulgare	cis-acting element involved in low-temperature responsiveness
CgCBM60	MBS	CAACTG	270	6	Arabidopsis thaliana	MYB binding site involved in drought-inducibility
CgCBM60	O2-site	GTTGACGTGA	232	9	Zea mays	cis-acting regulatory element involved in zein metabolism regulation
CgCBM60	O2-site	GTTGACGTGA	1309	9	Zea mays	cis-acting regulatory element involved in zein metabolism regulation
CgCBM60	O2-site	GTTGACGTGA	1922	9	Zea mays	cis-acting regulatory element involved in zein metabolism regulation
CgCBM60	P-box	CCTTTTG	1370	7	Oryza sativa	gibberellin-responsive element
CgCBM60	Sp1	GGGCGG	1480	6	Oryza sativa	light responsive element
CgCBM60	TC-rich repeats	GTTTTCTTAC	740	9	Nicotiana tabacum	cis-acting element involved in defense and stress responsiveness
CgCBM60	TCT-motif	TCTTAC	475	6	Arabidopsis thaliana	part of a light responsive element
CgCBM60	TCT-motif	TCTTAC	1206	6	Arabidopsis thaliana	part of a light responsive element
CgCBM60	TGACG-motif	TGACG	46	5	Hordeum vulgare	cis-acting regulatory element involved in the MeJA-responsiveness
CgCBM60	TGACG-motif	TGACG	182	5	Hordeum vulgare	cis-acting regulatory element involved in the MeJA-responsiveness
CgCBM60	TGACG-motif	TGACG	501	5	Hordeum vulgare	cis-acting regulatory element involved in the MeJA-responsiveness
CgCBM60	TGACG-motif	TGACG	673	5	Hordeum vulgare	cis-acting regulatory element involved in the MeJA-responsiveness
CgCBM60	TGACG-motif	TGACG	930	5	Hordeum vulgare	cis-acting regulatory element involved in the MeJA-responsiveness
CgCBM60	TGACG-motif	TGACG	1046	5	Hordeum vulgare	cis-acting regulatory element involved in the MeJA-responsiveness
CgCBM60	TGACG-motif	TGACG	1311	5	Hordeum vulgare	cis-acting regulatory element involved in the MeJA-responsiveness
CgCBM60	TGACG-motif	TGACG	1925	5	Hordeum vulgare	cis-acting regulatory element involved in the MeJA-responsiveness
CgCBM60	TGA-element	AACGAC	1503	6	Brassica oleracea	auxin-responsive element
CgCBM61	ABRE	AACCCGG	531	7	Arabidopsis thaliana	cis-acting element involved in the abscisic acid responsiveness
CgCBM61	ABRE	GACACGTGGC	681	9	Triticum aestivum	cis-acting element involved in the abscisic acid responsiveness
CgCBM61	ABRE	CACGTG	683	6	Arabidopsis thaliana	cis-acting element involved in the abscisic acid responsiveness
CgCBM61	ABRE	ACGTG	684	5	Arabidopsis thaliana	cis-acting element involved in the abscisic acid responsiveness
CgCBM61	ABRE	CGCACGTGTC	976	9	Hordeum vulgare	cis-acting element involved in the abscisic acid responsiveness
CgCBM61	ABRE	ACGTG	978	5	Arabidopsis thaliana	cis-acting element involved in the abscisic acid responsiveness
CgCBM61	ABRE	ACGTG	1063	5	Arabidopsis thaliana	cis-acting element involved in the abscisic acid responsiveness
CgCBM61	ABRE	ACGTG	1753	5	Arabidopsis thaliana	cis-acting element involved in the abscisic acid responsiveness
CgCBM61	ARE	AAACCA	1848	6	Zea mays	cis-acting regulatory element essential for the anaerobic induction
CgCBM61	CGTCA-motif	CGTCA	387	5	Hordeum vulgare	cis-acting regulatory element involved in the MeJA-responsiveness
CgCBM61	CGTCA-motif	CGTCA	1881	5	Hordeum vulgare	cis-acting regulatory element involved in the MeJA-responsiveness
CgCBM61	G-box	CACGTG	683	6	Pisum sativum	cis-acting regulatory element involved in light responsiveness
CgCBM61	G-box	CACGTT	1752	6	Pisum sativum	cis-acting regulatory element involved in light responsiveness
CgCBM61	G-box	GCCACGTGGA	681	9	Arabidopsis thaliana	cis-acting regulatory element involved in light responsiveness
CgCBM61	G-box	CACGTG	683	6	Arabidopsis thaliana	cis-acting regulatory element involved in light responsiveness
CgCBM61	G-box	CACGTC	978	6	Zea mays	cis-acting regulatory element involved in light responsiveness
CgCBM61	G-box	CACGTC	1062	6	Zea mays	cis-acting regulatory element involved in light responsiveness
CgCBM61	G-box	CACGAC	1380	6	Zea mays	cis-acting regulatory element involved in light responsiveness
CgCBM61	G-box	CACGAC	1670	6	Zea mays	cis-acting regulatory element involved in light responsiveness
CgCBM61	LTR	CCGAAA	1410	6	Hordeum vulgare	cis-acting element involved in low-temperature responsiveness
CgCBM61	MBS	CAACTG	1765	6	Arabidopsis thaliana	MYB binding site involved in drought-inducibility
CgCBM61	O2-site	GATGATGTGG	744	9	Zea mays	cis-acting regulatory element involved in zein metabolism regulation
CgCBM61	O2-site	GATGACATGG	1204	9	Zea mays	cis-acting regulatory element involved in zein metabolism regulation
CgCBM61	Sp1	GGGCGG	1737	6	Oryza sativa	light responsive element
CgCBM61	TCA-element	TCAGAAGAGG	619	9	Brassica oleracea	cis-acting element involved in salicylic acid responsiveness
CgCBM61	TGACG-motif	TGACG	387	5	Hordeum vulgare	cis-acting regulatory element involved in the MeJA-responsiveness
CgCBM61	TGACG-motif	TGACG	1881	5	Hordeum vulgare	cis-acting regulatory element involved in the MeJA-responsiveness
CgCBM61	TGA-element	AACGAC	1962	6	Brassica oleracea	auxin-responsive element
CgCBM62	ABRE	CACGTG	1284	6	Arabidopsis thaliana	cis-acting element involved in the abscisic acid responsiveness
CgCBM62	ABRE	ACGTG	1285	5	Arabidopsis thaliana	cis-acting element involved in the abscisic acid responsiveness
CgCBM62	ABRE	CACGTG	1513	6	Arabidopsis thaliana	cis-acting element involved in the abscisic acid responsiveness
CgCBM62	ABRE	ACGTG	1514	5	Arabidopsis thaliana	cis-acting element involved in the abscisic acid responsiveness
CgCBM62	Box 4	ATTAAT	19	6	Petroselinum crispum	part of a conserved DNA module involved in light responsiveness
CgCBM62	Box 4	ATTAAT	55	6	Petroselinum crispum	part of a conserved DNA module involved in light responsiveness
CgCBM62	Box 4	ATTAAT	1072	6	Petroselinum crispum	part of a conserved DNA module involved in light responsiveness
CgCBM62	Box 4	ATTAAT	1101	6	Petroselinum crispum	part of a conserved DNA module involved in light responsiveness
CgCBM62	CGTCA-motif	CGTCA	1526	5	Hordeum vulgare	cis-acting regulatory element involved in the MeJA-responsiveness
CgCBM62	CGTCA-motif	CGTCA	1726	5	Hordeum vulgare	cis-acting regulatory element involved in the MeJA-responsiveness
CgCBM62	CGTCA-motif	CGTCA	1959	5	Hordeum vulgare	cis-acting regulatory element involved in the MeJA-responsiveness
CgCBM62	G-box	CACGTG	1284	6	Pisum sativum	cis-acting regulatory element involved in light responsiveness
CgCBM62	G-box	CACGTG	1513	6	Pisum sativum	cis-acting regulatory element involved in light responsiveness
CgCBM62	G-box	CACGTG	1284	6	Arabidopsis thaliana	cis-acting regulatory element involved in light responsiveness
CgCBM62	G-box	CACGTG	1513	6	Arabidopsis thaliana	cis-acting regulatory element involved in light responsiveness
CgCBM62	GT1-motif	GGTTAA	261	6	Arabidopsis thaliana	light responsive element
CgCBM62	GT1-motif	GGTTAA	530	6	Arabidopsis thaliana	light responsive element
CgCBM62	GT1-motif	GGTTAAT	703	7	Avena sativa	light responsive element
CgCBM62	GT1-motif	GGTTAA	704	6	Arabidopsis thaliana	light responsive element
CgCBM62	TCA-element	CCATCTTTTT	788	9	Nicotiana tabacum	cis-acting element involved in salicylic acid responsiveness
CgCBM62	TCT-motif	TCTTAC	194	6	Arabidopsis thaliana	part of a light responsive element
CgCBM62	TCT-motif	TCTTAC	957	6	Arabidopsis thaliana	part of a light responsive element
CgCBM62	TGACG-motif	TGACG	1526	5	Hordeum vulgare	cis-acting regulatory element involved in the MeJA-responsiveness
CgCBM62	TGACG-motif	TGACG	1726	5	Hordeum vulgare	cis-acting regulatory element involved in the MeJA-responsiveness
CgCBM62	TGACG-motif	TGACG	1959	5	Hordeum vulgare	cis-acting regulatory element involved in the MeJA-responsiveness
CgCBM63	ABRE	GACACGTGGC	884	9	Triticum aestivum	cis-acting element involved in the abscisic acid responsiveness
CgCBM63	ABRE	ACGTG	886	5	Arabidopsis thaliana	cis-acting element involved in the abscisic acid responsiveness
CgCBM63	ARE	AAACCA	622	6	Zea mays	cis-acting regulatory element essential for the anaerobic induction
CgCBM63	CAT-box	GCCACT	705	6	Arabidopsis thaliana	cis-acting regulatory element related to meristem expression
CgCBM63	CAT-box	GCCACT	1168	6	Arabidopsis thaliana	cis-acting regulatory element related to meristem expression
CgCBM63	CCAAT-box	CAACGG	165	6	Hordeum vulgare	MYBHv1 binding site
CgCBM63	CCAAT-box	CAACGG	1270	6	Hordeum vulgare	MYBHv1 binding site
CgCBM63	CCAAT-box	CAACGG	1857	6	Hordeum vulgare	MYBHv1 binding site
CgCBM63	CGTCA-motif	CGTCA	44	5	Hordeum vulgare	cis-acting regulatory element involved in the MeJA-responsiveness
CgCBM63	CGTCA-motif	CGTCA	1430	5	Hordeum vulgare	cis-acting regulatory element involved in the MeJA-responsiveness
CgCBM63	CGTCA-motif	CGTCA	1918	5	Hordeum vulgare	cis-acting regulatory element involved in the MeJA-responsiveness
CgCBM63	CGTCA-motif	CGTCA	1984	5	Hordeum vulgare	cis-acting regulatory element involved in the MeJA-responsiveness
CgCBM63	G-box	CACGAC	387	6	Zea mays	cis-acting regulatory element involved in light responsiveness
CgCBM63	G-box	CAGACGTGGCA	883	10	Nicotiana plumbaginifolia	cis-acting regulatory element involved in light responsiveness
CgCBM63	G-box	CACGTC	886	6	Zea mays	cis-acting regulatory element involved in light responsiveness
CgCBM63	GC-motif	CCCCCG	990	6	Zea mays	enhancer-like element involved in anoxic specific inducibility
CgCBM63	GC-motif	CCCCCG	1450	6	Zea mays	enhancer-like element involved in anoxic specific inducibility
CgCBM63	GC-motif	CCCCCG	1696	6	Zea mays	enhancer-like element involved in anoxic specific inducibility
CgCBM63	MBS	CAACTG	1419	6	Arabidopsis thaliana	MYB binding site involved in drought-inducibility
CgCBM63	Sp1	GGGCGG	97	6	Oryza sativa	light responsive element
CgCBM63	Sp1	GGGCGG	1529	6	Oryza sativa	light responsive element
CgCBM63	TATC-box	TATCCCA	118	7	Oryza sativa	cis-acting element involved in gibberellin-responsiveness
CgCBM63	TGACG-motif	TGACG	44	5	Hordeum vulgare	cis-acting regulatory element involved in the MeJA-responsiveness
CgCBM63	TGACG-motif	TGACG	1430	5	Hordeum vulgare	cis-acting regulatory element involved in the MeJA-responsiveness
CgCBM63	TGACG-motif	TGACG	1918	5	Hordeum vulgare	cis-acting regulatory element involved in the MeJA-responsiveness
CgCBM63	TGACG-motif	TGACG	1984	5	Hordeum vulgare	cis-acting regulatory element involved in the MeJA-responsiveness
CgCBM63	TGA-element	AACGAC	1551	6	Brassica oleracea	auxin-responsive element
CgCBM64	ABRE	ACGTG	1138	5	Arabidopsis thaliana	cis-acting element involved in the abscisic acid responsiveness
CgCBM64	ABRE	ACGTG	1230	5	Arabidopsis thaliana	cis-acting element involved in the abscisic acid responsiveness
CgCBM64	ARE	AAACCA	54	6	Zea mays	cis-acting regulatory element essential for the anaerobic induction
CgCBM64	ARE	AAACCA	605	6	Zea mays	cis-acting regulatory element essential for the anaerobic induction
CgCBM64	ARE	AAACCA	748	6	Zea mays	cis-acting regulatory element essential for the anaerobic induction
CgCBM64	CAT-box	GCCACT	777	6	Arabidopsis thaliana	cis-acting regulatory element related to meristem expression
CgCBM64	CAT-box	GCCACT	1447	6	Arabidopsis thaliana	cis-acting regulatory element related to meristem expression
CgCBM64	CCAAT-box	CAACGG	1851	6	Hordeum vulgare	MYBHv1 binding site
CgCBM64	CGTCA-motif	CGTCA	1248	5	Hordeum vulgare	cis-acting regulatory element involved in the MeJA-responsiveness
CgCBM64	CGTCA-motif	CGTCA	1459	5	Hordeum vulgare	cis-acting regulatory element involved in the MeJA-responsiveness
CgCBM64	G-box	CACGTT	1138	6	Pisum sativum	cis-acting regulatory element involved in light responsiveness
CgCBM64	G-box	CACGTC	1230	6	Zea mays	cis-acting regulatory element involved in light responsiveness
CgCBM64	GC-motif	CCCCCG	1296	6	Zea mays	enhancer-like element involved in anoxic specific inducibility
CgCBM64	GT1-motif	GGTTAA	137	6	Arabidopsis thaliana	light responsive element
CgCBM64	GT1-motif	GGTTAA	1519	6	Arabidopsis thaliana	light responsive element
CgCBM64	LTR	CCGAAA	51	6	Hordeum vulgare	cis-acting element involved in low-temperature responsiveness
CgCBM64	LTR	CCGAAA	1983	6	Hordeum vulgare	cis-acting element involved in low-temperature responsiveness
CgCBM64	MBS	CAACTG	1579	6	Arabidopsis thaliana	MYB binding site involved in drought-inducibility
CgCBM64	MBS	CAACTG	1762	6	Arabidopsis thaliana	MYB binding site involved in drought-inducibility
CgCBM64	MBS	CAACTG	1857	6	Arabidopsis thaliana	MYB binding site involved in drought-inducibility
CgCBM64	O2-site	GATGATGTGG	435	9	Zea mays	cis-acting regulatory element involved in zein metabolism regulation
CgCBM64	Sp1	GGGCGG	1332	6	Oryza sativa	light responsive element
CgCBM64	Sp1	GGGCGG	1622	6	Oryza sativa	light responsive element
CgCBM64	TATC-box	TATCCCA	1547	7	Oryza sativa	cis-acting element involved in gibberellin-responsiveness
CgCBM64	TATC-box	TATCCCA	1956	7	Oryza sativa	cis-acting element involved in gibberellin-responsiveness
CgCBM64	TC-rich repeats	GTTTTCTTAC	642	9	Nicotiana tabacum	cis-acting element involved in defense and stress responsiveness
CgCBM64	TCT-motif	TCTTAC	575	6	Arabidopsis thaliana	part of a light responsive element
CgCBM64	TGACG-motif	TGACG	1248	5	Hordeum vulgare	cis-acting regulatory element involved in the MeJA-responsiveness
CgCBM64	TGACG-motif	TGACG	1459	5	Hordeum vulgare	cis-acting regulatory element involved in the MeJA-responsiveness
CgCBM64	TGA-element	AACGAC	1385	6	Brassica oleracea	auxin-responsive element
CgCBM65	ABRE	ACGTG	295	5	Arabidopsis thaliana	cis-acting element involved in the abscisic acid responsiveness
CgCBM65	ABRE	CACGTG	314	6	Arabidopsis thaliana	cis-acting element involved in the abscisic acid responsiveness
CgCBM65	ABRE	ACGTG	315	5	Arabidopsis thaliana	cis-acting element involved in the abscisic acid responsiveness
CgCBM65	ABRE	ACGTG	1018	5	Arabidopsis thaliana	cis-acting element involved in the abscisic acid responsiveness
CgCBM65	ABRE	ACGTG	1249	5	Arabidopsis thaliana	cis-acting element involved in the abscisic acid responsiveness
CgCBM65	CAT-box	GCCACT	1096	6	Arabidopsis thaliana	cis-acting regulatory element related to meristem expression
CgCBM65	CCAAT-box	CAACGG	1441	6	Hordeum vulgare	MYBHv1 binding site
CgCBM65	CCAAT-box	CAACGG	1624	6	Hordeum vulgare	MYBHv1 binding site
CgCBM65	CGTCA-motif	CGTCA	172	5	Hordeum vulgare	cis-acting regulatory element involved in the MeJA-responsiveness
CgCBM65	CGTCA-motif	CGTCA	201	5	Hordeum vulgare	cis-acting regulatory element involved in the MeJA-responsiveness
CgCBM65	CGTCA-motif	CGTCA	392	5	Hordeum vulgare	cis-acting regulatory element involved in the MeJA-responsiveness
CgCBM65	CGTCA-motif	CGTCA	675	5	Hordeum vulgare	cis-acting regulatory element involved in the MeJA-responsiveness
CgCBM65	CGTCA-motif	CGTCA	856	5	Hordeum vulgare	cis-acting regulatory element involved in the MeJA-responsiveness
CgCBM65	CGTCA-motif	CGTCA	866	5	Hordeum vulgare	cis-acting regulatory element involved in the MeJA-responsiveness
CgCBM65	CGTCA-motif	CGTCA	1016	5	Hordeum vulgare	cis-acting regulatory element involved in the MeJA-responsiveness
CgCBM65	CGTCA-motif	CGTCA	1049	5	Hordeum vulgare	cis-acting regulatory element involved in the MeJA-responsiveness
CgCBM65	CGTCA-motif	CGTCA	1109	5	Hordeum vulgare	cis-acting regulatory element involved in the MeJA-responsiveness
CgCBM65	CGTCA-motif	CGTCA	1142	5	Hordeum vulgare	cis-acting regulatory element involved in the MeJA-responsiveness
CgCBM65	CGTCA-motif	CGTCA	1416	5	Hordeum vulgare	cis-acting regulatory element involved in the MeJA-responsiveness
CgCBM65	GARE-motif	TCTGTTG	916	7	Brassica oleracea	gibberellin-responsive element
CgCBM65	G-box	CACGTG	314	6	Pisum sativum	cis-acting regulatory element involved in light responsiveness
CgCBM65	G-box	TACGTG	294	6	Arabidopsis thaliana	cis-acting regulatory element involved in light responsiveness
CgCBM65	G-box	CACGTG	314	6	Arabidopsis thaliana	cis-acting regulatory element involved in light responsiveness
CgCBM65	G-box	CACGTC	1017	6	Zea mays	cis-acting regulatory element involved in light responsiveness
CgCBM65	G-box	CACGTC	1249	6	Zea mays	cis-acting regulatory element involved in light responsiveness
CgCBM65	G-box	CACGAC	1873	6	Zea mays	cis-acting regulatory element involved in light responsiveness
CgCBM65	GT1-motif	GGTTAA	611	6	Arabidopsis thaliana	light responsive element
CgCBM65	LTR	CCGAAA	207	6	Hordeum vulgare	cis-acting element involved in low-temperature responsiveness
CgCBM65	LTR	CCGAAA	1823	6	Hordeum vulgare	cis-acting element involved in low-temperature responsiveness
CgCBM65	MBS	CAACTG	1504	6	Arabidopsis thaliana	MYB binding site involved in drought-inducibility
CgCBM65	O2-site	GATGATGTGG	1765	9	Zea mays	cis-acting regulatory element involved in zein metabolism regulation
CgCBM65	Sp1	GGGCGG	97	6	Oryza sativa	light responsive element
CgCBM65	Sp1	GGGCGG	118	6	Oryza sativa	light responsive element
CgCBM65	TATC-box	TATCCCA	1644	7	Oryza sativa	cis-acting element involved in gibberellin-responsiveness
CgCBM65	TGACG-motif	TGACG	172	5	Hordeum vulgare	cis-acting regulatory element involved in the MeJA-responsiveness
CgCBM65	TGACG-motif	TGACG	201	5	Hordeum vulgare	cis-acting regulatory element involved in the MeJA-responsiveness
CgCBM65	TGACG-motif	TGACG	392	5	Hordeum vulgare	cis-acting regulatory element involved in the MeJA-responsiveness
CgCBM65	TGACG-motif	TGACG	675	5	Hordeum vulgare	cis-acting regulatory element involved in the MeJA-responsiveness
CgCBM65	TGACG-motif	TGACG	856	5	Hordeum vulgare	cis-acting regulatory element involved in the MeJA-responsiveness
CgCBM65	TGACG-motif	TGACG	866	5	Hordeum vulgare	cis-acting regulatory element involved in the MeJA-responsiveness
CgCBM65	TGACG-motif	TGACG	1016	5	Hordeum vulgare	cis-acting regulatory element involved in the MeJA-responsiveness
CgCBM65	TGACG-motif	TGACG	1049	5	Hordeum vulgare	cis-acting regulatory element involved in the MeJA-responsiveness
CgCBM65	TGACG-motif	TGACG	1109	5	Hordeum vulgare	cis-acting regulatory element involved in the MeJA-responsiveness
CgCBM65	TGACG-motif	TGACG	1142	5	Hordeum vulgare	cis-acting regulatory element involved in the MeJA-responsiveness
CgCBM65	TGACG-motif	TGACG	1416	5	Hordeum vulgare	cis-acting regulatory element involved in the MeJA-responsiveness
CgCBM65	TGA-element	AACGAC	693	6	Brassica oleracea	auxin-responsive element
CgCBM66	ABRE	ACGTG	241	5	Arabidopsis thaliana	cis-acting element involved in the abscisic acid responsiveness
CgCBM66	ABRE	ACGTG	399	5	Arabidopsis thaliana	cis-acting element involved in the abscisic acid responsiveness
CgCBM66	ABRE	TACGGTC	482	7	Arabidopsis thaliana	cis-acting element involved in the abscisic acid responsiveness
CgCBM66	ABRE	GACACGTGGC	1489	9	Triticum aestivum	cis-acting element involved in the abscisic acid responsiveness
CgCBM66	ARE	AAACCA	672	6	Zea mays	cis-acting regulatory element essential for the anaerobic induction
CgCBM66	ARE	AAACCA	874	6	Zea mays	cis-acting regulatory element essential for the anaerobic induction
CgCBM66	CGTCA-motif	CGTCA	69	5	Hordeum vulgare	cis-acting regulatory element involved in the MeJA-responsiveness
CgCBM66	CGTCA-motif	CGTCA	166	5	Hordeum vulgare	cis-acting regulatory element involved in the MeJA-responsiveness
CgCBM66	CGTCA-motif	CGTCA	390	5	Hordeum vulgare	cis-acting regulatory element involved in the MeJA-responsiveness
CgCBM66	CGTCA-motif	CGTCA	1394	5	Hordeum vulgare	cis-acting regulatory element involved in the MeJA-responsiveness
CgCBM66	CGTCA-motif	CGTCA	1681	5	Hordeum vulgare	cis-acting regulatory element involved in the MeJA-responsiveness
CgCBM66	CGTCA-motif	CGTCA	1731	5	Hordeum vulgare	cis-acting regulatory element involved in the MeJA-responsiveness
CgCBM66	GATA-motif	AAGGATAAGG	1607	9	Solanum tuberosum	part of a light responsive element
CgCBM66	G-box	CACGTC	398	6	Zea mays	cis-acting regulatory element involved in light responsiveness
CgCBM66	G-box	CACGAC	738	6	Zea mays	cis-acting regulatory element involved in light responsiveness
CgCBM66	G-box	CACGTT	241	6	Pisum sativum	cis-acting regulatory element involved in light responsiveness
CgCBM66	GCN4_motif	TGAGTCA	641	7	Oryza sativa	cis-regulatory element involved in endosperm expression
CgCBM66	LTR	CCGAAA	1010	6	Hordeum vulgare	cis-acting element involved in low-temperature responsiveness
CgCBM66	LTR	CCGAAA	1645	6	Hordeum vulgare	cis-acting element involved in low-temperature responsiveness
CgCBM66	MBS	CAACTG	1544	6	Arabidopsis thaliana	MYB binding site involved in drought-inducibility
CgCBM66	Sp1	GGGCGG	24	6	Oryza sativa	light responsive element
CgCBM66	Sp1	GGGCGG	153	6	Oryza sativa	light responsive element
CgCBM66	Sp1	GGGCGG	1615	6	Oryza sativa	light responsive element
CgCBM66	Sp1	GGGCGG	1844	6	Oryza sativa	light responsive element
CgCBM66	TC-rich repeats	GTTTTCTTAC	955	9	Nicotiana tabacum	cis-acting element involved in defense and stress responsiveness
CgCBM66	TCT-motif	TCTTAC	1133	6	Arabidopsis thaliana	part of a light responsive element
CgCBM66	TGACG-motif	TGACG	69	5	Hordeum vulgare	cis-acting regulatory element involved in the MeJA-responsiveness
CgCBM66	TGACG-motif	TGACG	166	5	Hordeum vulgare	cis-acting regulatory element involved in the MeJA-responsiveness
CgCBM66	TGACG-motif	TGACG	390	5	Hordeum vulgare	cis-acting regulatory element involved in the MeJA-responsiveness
CgCBM66	TGACG-motif	TGACG	1394	5	Hordeum vulgare	cis-acting regulatory element involved in the MeJA-responsiveness
CgCBM66	TGACG-motif	TGACG	1681	5	Hordeum vulgare	cis-acting regulatory element involved in the MeJA-responsiveness
CgCBM66	TGACG-motif	TGACG	1731	5	Hordeum vulgare	cis-acting regulatory element involved in the MeJA-responsiveness
CgCBM67	ABRE	CACGTG	527	6	Arabidopsis thaliana	cis-acting element involved in the abscisic acid responsiveness
CgCBM67	ABRE	ACGTG	528	5	Arabidopsis thaliana	cis-acting element involved in the abscisic acid responsiveness
CgCBM67	ABRE	CACGTG	921	6	Arabidopsis thaliana	cis-acting element involved in the abscisic acid responsiveness
CgCBM67	ABRE	ACGTG	922	5	Arabidopsis thaliana	cis-acting element involved in the abscisic acid responsiveness
CgCBM67	ABRE	ACGTG	1270	5	Arabidopsis thaliana	cis-acting element involved in the abscisic acid responsiveness
CgCBM67	ABRE	ACGTG	1333	5	Arabidopsis thaliana	cis-acting element involved in the abscisic acid responsiveness
CgCBM67	ABRE	ACGTG	1508	5	Arabidopsis thaliana	cis-acting element involved in the abscisic acid responsiveness
CgCBM67	Box 4	ATTAAT	344	6	Petroselinum crispum	part of a conserved DNA module involved in light responsiveness
CgCBM67	CAT-box	GCCACT	193	6	Arabidopsis thaliana	cis-acting regulatory element related to meristem expression
CgCBM67	CGTCA-motif	CGTCA	840	5	Hordeum vulgare	cis-acting regulatory element involved in the MeJA-responsiveness
CgCBM67	CGTCA-motif	CGTCA	855	5	Hordeum vulgare	cis-acting regulatory element involved in the MeJA-responsiveness
CgCBM67	CGTCA-motif	CGTCA	1192	5	Hordeum vulgare	cis-acting regulatory element involved in the MeJA-responsiveness
CgCBM67	CGTCA-motif	CGTCA	1233	5	Hordeum vulgare	cis-acting regulatory element involved in the MeJA-responsiveness
CgCBM67	CGTCA-motif	CGTCA	1936	5	Hordeum vulgare	cis-acting regulatory element involved in the MeJA-responsiveness
CgCBM67	G-box	CACGTG	527	6	Arabidopsis thaliana	cis-acting regulatory element involved in light responsiveness
CgCBM67	G-box	CACGTG	921	6	Arabidopsis thaliana	cis-acting regulatory element involved in light responsiveness
CgCBM67	G-box	CACGAC	1202	6	Zea mays	cis-acting regulatory element involved in light responsiveness
CgCBM67	G-box	CACGTC	1270	6	Zea mays	cis-acting regulatory element involved in light responsiveness
CgCBM67	G-box	TACGTG	1333	6	Arabidopsis thaliana	cis-acting regulatory element involved in light responsiveness
CgCBM67	G-box	CACGTC	1507	6	Zea mays	cis-acting regulatory element involved in light responsiveness
CgCBM67	G-box	CACGTG	527	6	Pisum sativum	cis-acting regulatory element involved in light responsiveness
CgCBM67	G-box	CACGTG	921	6	Pisum sativum	cis-acting regulatory element involved in light responsiveness
CgCBM67	GT1-motif	GGTTAAT	1574	7	Avena sativa	light responsive element
CgCBM67	GT1-motif	GGTTAA	1575	6	Arabidopsis thaliana	light responsive element
CgCBM67	O2-site	GATGA(C/T)(A/G)TG(A/G)	547	8	Zea mays	cis-acting regulatory element involved in zein metabolism regulation
CgCBM67	Sp1	GGGCGG	1348	6	Oryza sativa	light responsive element
CgCBM67	Sp1	GGGCGG	1631	6	Oryza sativa	light responsive element
CgCBM67	TCA-element	CCATCTTTTT	15	9	Nicotiana tabacum	cis-acting element involved in salicylic acid responsiveness
CgCBM67	TCT-motif	TCTTAC	184	6	Arabidopsis thaliana	part of a light responsive element
CgCBM67	TGACG-motif	TGACG	840	5	Hordeum vulgare	cis-acting regulatory element involved in the MeJA-responsiveness
CgCBM67	TGACG-motif	TGACG	855	5	Hordeum vulgare	cis-acting regulatory element involved in the MeJA-responsiveness
CgCBM67	TGACG-motif	TGACG	1192	5	Hordeum vulgare	cis-acting regulatory element involved in the MeJA-responsiveness
CgCBM67	TGACG-motif	TGACG	1233	5	Hordeum vulgare	cis-acting regulatory element involved in the MeJA-responsiveness
CgCBM67	TGACG-motif	TGACG	1936	5	Hordeum vulgare	cis-acting regulatory element involved in the MeJA-responsiveness
CgCBM68	ABRE	TACGGTC	46	7	Arabidopsis thaliana	cis-acting element involved in the abscisic acid responsiveness
CgCBM68	ABRE	ACGTG	1056	5	Arabidopsis thaliana	cis-acting element involved in the abscisic acid responsiveness
CgCBM68	ABRE	ACGTG	1357	5	Arabidopsis thaliana	cis-acting element involved in the abscisic acid responsiveness
CgCBM68	AuxRR-core	GGTCCAT	818	7	Nicotiana tabacum	cis-acting regulatory element involved in auxin responsiveness
CgCBM68	CAT-box	GCCACT	684	6	Arabidopsis thaliana	cis-acting regulatory element related to meristem expression
CgCBM68	CAT-box	GCCACT	1167	6	Arabidopsis thaliana	cis-acting regulatory element related to meristem expression
CgCBM68	CAT-box	GCCACT	1973	6	Arabidopsis thaliana	cis-acting regulatory element related to meristem expression
CgCBM68	CCAAT-box	CAACGG	224	6	Hordeum vulgare	MYBHv1 binding site
CgCBM68	CCAAT-box	CAACGG	1714	6	Hordeum vulgare	MYBHv1 binding site
CgCBM68	CCAAT-box	CAACGG	1963	6	Hordeum vulgare	MYBHv1 binding site
CgCBM68	CGTCA-motif	CGTCA	1440	5	Hordeum vulgare	cis-acting regulatory element involved in the MeJA-responsiveness
CgCBM68	GARE-motif	TCTGTTG	755	7	Brassica oleracea	gibberellin-responsive element
CgCBM68	GARE-motif	TCTGTTG	1250	7	Brassica oleracea	gibberellin-responsive element
CgCBM68	G-box	CACGTC	1056	6	Zea mays	cis-acting regulatory element involved in light responsiveness
CgCBM68	G-box	CACGTC	1357	6	Zea mays	cis-acting regulatory element involved in light responsiveness
CgCBM68	LTR	CCGAAA	203	6	Hordeum vulgare	cis-acting element involved in low-temperature responsiveness
CgCBM68	MBS	CAACTG	444	6	Arabidopsis thaliana	MYB binding site involved in drought-inducibility
CgCBM68	MBS	CAACTG	1525	6	Arabidopsis thaliana	MYB binding site involved in drought-inducibility
CgCBM68	MBS	CAACTG	1759	6	Arabidopsis thaliana	MYB binding site involved in drought-inducibility
CgCBM68	O2-site	GATGATGTGG	123	9	Zea mays	cis-acting regulatory element involved in zein metabolism regulation
CgCBM68	O2-site	GTTGACGTGA	1401	9	Zea mays	cis-acting regulatory element involved in zein metabolism regulation
CgCBM68	P-box	CCTTTTG	557	7	Oryza sativa	gibberellin-responsive element
CgCBM68	Sp1	GGGCGG	623	6	Oryza sativa	light responsive element
CgCBM68	TGACG-motif	TGACG	1440	5	Hordeum vulgare	cis-acting regulatory element involved in the MeJA-responsiveness
CgCBM69	ABRE	TACGGTC	152	7	Arabidopsis thaliana	cis-acting element involved in the abscisic acid responsiveness
CgCBM69	ABRE	ACGTG	618	5	Arabidopsis thaliana	cis-acting element involved in the abscisic acid responsiveness
CgCBM69	CAT-box	GCCACT	1020	6	Arabidopsis thaliana	cis-acting regulatory element related to meristem expression
CgCBM69	CGTCA-motif	CGTCA	140	5	Hordeum vulgare	cis-acting regulatory element involved in the MeJA-responsiveness
CgCBM69	CGTCA-motif	CGTCA	279	5	Hordeum vulgare	cis-acting regulatory element involved in the MeJA-responsiveness
CgCBM69	CGTCA-motif	CGTCA	443	5	Hordeum vulgare	cis-acting regulatory element involved in the MeJA-responsiveness
CgCBM69	CGTCA-motif	CGTCA	482	5	Hordeum vulgare	cis-acting regulatory element involved in the MeJA-responsiveness
[truncated: 438 more rows]
