# Supplementary material for: Genome-Wide Identification and Analysis of Carbohydrate-Binding Modules in Colletotrichum graminicola
Source: Int J Mol Sci. 2025 Jan 22;26(3):919. doi: 10.3390/ijms26030919 (PMC11817085; doi:10.3390/ijms26030919)
Supplement: Supplementary file 1 [file ijms-26-00919-s001.zip › Table S4.xlsx]

## Sheet: Sheet1
Table S4. Gene ontology enrichment analysis of CgCBMs
GO ID	Description	out (52)	All (6448)	pvalue	p.adjust	Genes
GO:0005975	carbohydrate metabolic process	48	504	1.75061e-49	5.39189e-47	EVM0000127.1;EVM0000499.1;EVM0000502.1;EVM0000503.1;EVM0000538.1;EVM0000611.1;EVM0000629.1;EVM0000654.1;EVM0001000.1;EVM0001020.1;EVM0001035.1;EVM0001094.1;EVM0001739.1;EVM0002467.1;EVM0002471.1;EVM0002687.1;EVM0002966.2;EVM0003421.1;EVM0003533.1;EVM0003589.1;EVM0003618.1;EVM0004131.1;EVM0004893.1;EVM0004906.1;EVM0004986.1;EVM0005086.1;EVM0005163.1;EVM0005686.1;EVM0006385.1;EVM0006399.1;EVM000750…
GO:0005976	polysaccharide metabolic process	18	120	4.88984e-19	7.53035e-17	EVM0000503.1;EVM0000629.1;EVM0001020.1;EVM0001094.1;EVM0001739.1;EVM0002687.1;EVM0003421.1;EVM0004986.1;EVM0005163.1;EVM0006385.1;EVM0007500.1;EVM0007683.1;EVM0008379.1;EVM0009149.1;EVM0009621.1;EVM0009684.1;EVM0009927.1;EVM0010641.1
GO:0000272	polysaccharide catabolic process	13	86	6.91554e-14	7.09996e-12	EVM0000503.1;EVM0000629.1;EVM0001020.1;EVM0002687.1;EVM0003421.1;EVM0005163.1;EVM0006385.1;EVM0007683.1;EVM0008379.1;EVM0009149.1;EVM0009621.1;EVM0009684.1;EVM0009927.1
GO:0016052	carbohydrate catabolic process	14	131	9.29462e-13	7.15686e-11	EVM0000503.1;EVM0000629.1;EVM0001020.1;EVM0002471.1;EVM0002687.1;EVM0003421.1;EVM0005163.1;EVM0006385.1;EVM0007683.1;EVM0008379.1;EVM0009149.1;EVM0009621.1;EVM0009684.1;EVM0009927.1
GO:0009057	macromolecule catabolic process	19	392	6.06488e-11	3.73596e-09	EVM0000499.1;EVM0000503.1;EVM0000538.1;EVM0000629.1;EVM0001020.1;EVM0001035.1;EVM0002687.1;EVM0003421.1;EVM0004893.1;EVM0005163.1;EVM0006385.1;EVM0007683.1;EVM0008379.1;EVM0008549.1;EVM0009149.1;EVM0009621.1;EVM0009684.1;EVM0009927.1;EVM0010800.1
GO:0044036	cell wall macromolecule metabolic process	9	58	5.51919e-10	2.83318e-08	EVM0000503.1;EVM0000629.1;EVM0001094.1;EVM0002687.1;EVM0005163.1;EVM0006385.1;EVM0009684.1;EVM0009927.1;EVM0010641.1
GO:0010383	cell wall polysaccharide metabolic process	8	44	1.45122e-09	6.0651e-08	EVM0000503.1;EVM0000629.1;EVM0001094.1;EVM0002687.1;EVM0005163.1;EVM0006385.1;EVM0009684.1;EVM0010641.1
GO:1901575	organic substance catabolic process	21	594	1.57535e-09	6.0651e-08	EVM0000499.1;EVM0000503.1;EVM0000538.1;EVM0000629.1;EVM0001000.1;EVM0001020.1;EVM0001035.1;EVM0002471.1;EVM0002687.1;EVM0003421.1;EVM0004893.1;EVM0005163.1;EVM0006385.1;EVM0007683.1;EVM0008379.1;EVM0008549.1;EVM0009149.1;EVM0009621.1;EVM0009684.1;EVM0009927.1;EVM0010800.1
GO:0044238	primary metabolic process	48	3527	2.96729e-09	9.98553e-08	EVM0000127.1;EVM0000499.1;EVM0000502.1;EVM0000503.1;EVM0000538.1;EVM0000611.1;EVM0000629.1;EVM0000654.1;EVM0001000.1;EVM0001020.1;EVM0001035.1;EVM0001094.1;EVM0001739.1;EVM0002467.1;EVM0002471.1;EVM0002687.1;EVM0002966.2;EVM0003421.1;EVM0003533.1;EVM0003589.1;EVM0003618.1;EVM0004131.1;EVM0004893.1;EVM0004906.1;EVM0004986.1;EVM0005086.1;EVM0005163.1;EVM0005686.1;EVM0006385.1;EVM0006399.1;EVM000750…
GO:0006030	chitin metabolic process	7	31	3.31298e-09	9.98553e-08	EVM0000499.1;EVM0000538.1;EVM0001035.1;EVM0001094.1;EVM0004893.1;EVM0008549.1;EVM0010800.1
GO:0071704	organic substance metabolic process	49	3742	4.18173e-09	9.98553e-08	EVM0000127.1;EVM0000499.1;EVM0000502.1;EVM0000503.1;EVM0000538.1;EVM0000611.1;EVM0000629.1;EVM0000654.1;EVM0001000.1;EVM0001020.1;EVM0001035.1;EVM0001094.1;EVM0001739.1;EVM0002467.1;EVM0002471.1;EVM0002687.1;EVM0002966.2;EVM0003421.1;EVM0003533.1;EVM0003589.1;EVM0003618.1;EVM0004131.1;EVM0004893.1;EVM0004906.1;EVM0004986.1;EVM0005086.1;EVM0005163.1;EVM0005686.1;EVM0006385.1;EVM0006399.1;EVM000716…
GO:0006022	aminoglycan metabolic process	7	32	4.21467e-09	9.98553e-08	EVM0000499.1;EVM0000538.1;EVM0001035.1;EVM0001094.1;EVM0004893.1;EVM0008549.1;EVM0010800.1
GO:1901136	carbohydrate derivative catabolic process	7	32	4.21467e-09	9.98553e-08	EVM0000499.1;EVM0000538.1;EVM0001000.1;EVM0001035.1;EVM0004893.1;EVM0008549.1;EVM0010800.1
GO:0006026	aminoglycan catabolic process	6	20	7.27098e-09	1.31733e-07	EVM0000499.1;EVM0000538.1;EVM0001035.1;EVM0004893.1;EVM0008549.1;EVM0010800.1
GO:0006032	chitin catabolic process	6	20	7.27098e-09	1.31733e-07	EVM0000499.1;EVM0000538.1;EVM0001035.1;EVM0004893.1;EVM0008549.1;EVM0010800.1
GO:0046348	amino sugar catabolic process	6	20	7.27098e-09	1.31733e-07	EVM0000499.1;EVM0000538.1;EVM0001035.1;EVM0004893.1;EVM0008549.1;EVM0010800.1
GO:1901072	glucosamine-containing compound catabolic process	6	20	7.27098e-09	1.31733e-07	EVM0000499.1;EVM0000538.1;EVM0001035.1;EVM0004893.1;EVM0008549.1;EVM0010800.1
GO:1901071	glucosamine-containing compound metabolic process	7	35	8.2667e-09	1.41452e-07	EVM0000499.1;EVM0000538.1;EVM0001035.1;EVM0001094.1;EVM0004893.1;EVM0008549.1;EVM0010800.1
GO:0009056	catabolic process	21	657	9.86529e-09	1.59922e-07	EVM0000499.1;EVM0000503.1;EVM0000538.1;EVM0000629.1;EVM0001000.1;EVM0001020.1;EVM0001035.1;EVM0002471.1;EVM0002687.1;EVM0003421.1;EVM0004893.1;EVM0005163.1;EVM0006385.1;EVM0007683.1;EVM0008379.1;EVM0008549.1;EVM0009149.1;EVM0009621.1;EVM0009684.1;EVM0009927.1;EVM0010800.1
GO:0006040	amino sugar metabolic process	7	37	1.25022e-08	1.92533e-07	EVM0000499.1;EVM0000538.1;EVM0001035.1;EVM0001094.1;EVM0004893.1;EVM0008549.1;EVM0010800.1
GO:0010410	hemicellulose metabolic process	6	27	5.31925e-08	7.12316e-07	EVM0000503.1;EVM0000629.1;EVM0002687.1;EVM0005163.1;EVM0006385.1;EVM0009684.1
GO:0045491	xylan metabolic process	6	27	5.31925e-08	7.12316e-07	EVM0000503.1;EVM0000629.1;EVM0002687.1;EVM0005163.1;EVM0006385.1;EVM0009684.1
GO:0045493	xylan catabolic process	6	27	5.31925e-08	7.12316e-07	EVM0000503.1;EVM0000629.1;EVM0002687.1;EVM0005163.1;EVM0006385.1;EVM0009684.1
GO:0071554	cell wall organization or biogenesis	10	135	8.67563e-08	1.11337e-06	EVM0000502.1;EVM0000503.1;EVM0000629.1;EVM0001094.1;EVM0002687.1;EVM0005163.1;EVM0006385.1;EVM0009684.1;EVM0009927.1;EVM0010641.1
GO:0044042	glucan metabolic process	6	44	1.14277e-06	1.40789e-05	EVM0001020.1;EVM0001739.1;EVM0007500.1;EVM0009149.1;EVM0009621.1;EVM0010641.1
GO:0044264	cellular polysaccharide metabolic process	6	50	2.47944e-06	2.93719e-05	EVM0001020.1;EVM0001739.1;EVM0009149.1;EVM0009621.1;EVM0009927.1;EVM0010641.1
GO:0044275	cellular carbohydrate catabolic process	5	35	7.57755e-06	8.64402e-05	EVM0001020.1;EVM0002471.1;EVM0009149.1;EVM0009621.1;EVM0009927.1
GO:0006073	cellular glucan metabolic process	5	42	1.90278e-05	0.000209306	EVM0001020.1;EVM0001739.1;EVM0009149.1;EVM0009621.1;EVM0010641.1
GO:0044262	cellular carbohydrate metabolic process	7	110	2.46722e-05	0.000262036	EVM0001020.1;EVM0001739.1;EVM0002471.1;EVM0009149.1;EVM0009621.1;EVM0009927.1;EVM0010641.1
GO:0044247	cellular polysaccharide catabolic process	4	26	4.93235e-05	0.000506387	EVM0001020.1;EVM0009149.1;EVM0009621.1;EVM0009927.1
GO:0008152	metabolic process	51	5121	8.66406e-05	0.000860817	EVM0000082.1;EVM0000127.1;EVM0000499.1;EVM0000502.1;EVM0000503.1;EVM0000538.1;EVM0000611.1;EVM0000629.1;EVM0000654.1;EVM0001000.1;EVM0001020.1;EVM0001035.1;EVM0001094.1;EVM0001739.1;EVM0002467.1;EVM0002471.1;EVM0002687.1;EVM0002966.2;EVM0003421.1;EVM0003533.1;EVM0003589.1;EVM0003618.1;EVM0004131.1;EVM0004893.1;EVM0004906.1;EVM0004986.1;EVM0005086.1;EVM0005163.1;EVM0005686.1;EVM0006385.1;EVM000639…
GO:0051273	beta-glucan metabolic process	4	33	0.00012949	0.00124634	EVM0001020.1;EVM0009149.1;EVM0009621.1;EVM0010641.1
GO:1901565	organonitrogen compound catabolic process	6	108	0.000209129	0.00195187	EVM0000499.1;EVM0000538.1;EVM0001035.1;EVM0004893.1;EVM0008549.1;EVM0010800.1
GO:0071229	cellular response to acid chemical	2	4	0.000378826	0.00343172	EVM0002471.1;EVM0008379.1
GO:0030243	cellulose metabolic process	3	23	0.000781887	0.00650868	EVM0001020.1;EVM0009149.1;EVM0009621.1
GO:0030245	cellulose catabolic process	3	23	0.000781887	0.00650868	EVM0001020.1;EVM0009149.1;EVM0009621.1
GO:0051275	beta-glucan catabolic process	3	23	0.000781887	0.00650868	EVM0001020.1;EVM0009149.1;EVM0009621.1
GO:0001101	response to acid chemical	2	6	0.000937309	0.00740234	EVM0002471.1;EVM0008379.1
GO:0046373	L-arabinose metabolic process	2	6	0.000937309	0.00740234	EVM0000654.1;EVM0006385.1
GO:0009251	glucan catabolic process	3	26	0.00112847	0.00868922	EVM0001020.1;EVM0009149.1;EVM0009621.1
GO:1901135	carbohydrate derivative metabolic process	8	291	0.00207823	0.0156121	EVM0000499.1;EVM0000538.1;EVM0001000.1;EVM0001035.1;EVM0001094.1;EVM0004893.1;EVM0008549.1;EVM0010800.1
GO:0019566	arabinose metabolic process	2	10	0.00275438	0.0201988	EVM0000654.1;EVM0006385.1
GO:0009250	glucan biosynthetic process	2	14	0.00545623	0.0376344	EVM0001739.1;EVM0010641.1
GO:0019321	pentose metabolic process	2	15	0.0062633	0.0376344	EVM0000654.1;EVM0006385.1
GO:0006080	substituted mannan metabolic process	1	1	0.00806452	0.0376344	EVM0004986.1
GO:0009269	response to desiccation	1	1	0.00806452	0.0376344	EVM0002471.1
GO:0009409	response to cold	1	1	0.00806452	0.0376344	EVM0002471.1
GO:0009414	response to water deprivation	1	1	0.00806452	0.0376344	EVM0002471.1
GO:0009415	response to water	1	1	0.00806452	0.0376344	EVM0002471.1
GO:0009617	response to bacterium	1	1	0.00806452	0.0376344	EVM0007316.1
GO:0009620	response to fungus	1	1	0.00806452	0.0376344	EVM0007316.1
GO:0010412	mannan metabolic process	1	1	0.00806452	0.0376344	EVM0009927.1
GO:0016137	glycoside metabolic process	1	1	0.00806452	0.0376344	EVM0001000.1
GO:0016139	glycoside catabolic process	1	1	0.00806452	0.0376344	EVM0001000.1
GO:0042631	cellular response to water deprivation	1	1	0.00806452	0.0376344	EVM0002471.1
GO:0042742	defense response to bacterium	1	1	0.00806452	0.0376344	EVM0007316.1
GO:0043207	response to external biotic stimulus	1	1	0.00806452	0.0376344	EVM0007316.1
GO:0046355	mannan catabolic process	1	1	0.00806452	0.0376344	EVM0009927.1
GO:0050826	response to freezing	1	1	0.00806452	0.0376344	EVM0002471.1
GO:0050832	defense response to fungus	1	1	0.00806452	0.0376344	EVM0007316.1
GO:0051707	response to other organism	1	1	0.00806452	0.0376344	EVM0007316.1
GO:0070417	cellular response to cold	1	1	0.00806452	0.0376344	EVM0002471.1
GO:0071462	cellular response to water stimulus	1	1	0.00806452	0.0376344	EVM0002471.1
GO:0071465	cellular response to desiccation	1	1	0.00806452	0.0376344	EVM0002471.1
GO:0071497	cellular response to freezing	1	1	0.00806452	0.0376344	EVM0002471.1
GO:0098542	defense response to other organism	1	1	0.00806452	0.0376344	EVM0007316.1
GO:0031505	fungal-type cell wall organization	3	57	0.0106562	0.0489866	EVM0000502.1;EVM0001094.1;EVM0010641.1
GO:0033692	cellular polysaccharide biosynthetic process	2	21	0.0121461	0.0550147	EVM0001739.1;EVM0010641.1
GO:0001919	regulation of receptor recycling	1	2	0.0160652	0.0677821	EVM0008379.1
GO:0032439	endosome localization	1	2	0.0160652	0.0677821	EVM0008379.1
GO:0042632	cholesterol homeostasis	1	2	0.0160652	0.0677821	EVM0008379.1
GO:0071361	cellular response to ethanol	1	2	0.0160652	0.0677821	EVM0002471.1
GO:0097306	cellular response to alcohol	1	2	0.0160652	0.0677821	EVM0002471.1
GO:0044723	single-organism carbohydrate metabolic process	5	190	0.0178635	0.0743506	EVM0000654.1;EVM0001739.1;EVM0002471.1;EVM0006385.1;EVM0010641.1
GO:0000271	polysaccharide biosynthetic process	2	26	0.018322	0.0752422	EVM0001739.1;EVM0010641.1
GO:0034637	cellular carbohydrate biosynthetic process	2	27	0.0196867	0.0794927	EVM0001739.1;EVM0010641.1
GO:0045229	external encapsulating structure organization	3	73	0.0207033	0.0794927	EVM0000502.1;EVM0001094.1;EVM0010641.1
GO:0071555	cell wall organization	3	73	0.0207033	0.0794927	EVM0000502.1;EVM0001094.1;EVM0010641.1
GO:1901701	cellular response to oxygen-containing compound	2	29	0.0225399	0.0794927	EVM0002471.1;EVM0008379.1
GO:0071852	fungal-type cell wall organization or biogenesis	3	76	0.0230108	0.0794927	EVM0000502.1;EVM0001094.1;EVM0010641.1
GO:0005993	trehalose catabolic process	1	3	0.0240027	0.0794927	EVM0002471.1
GO:0006952	defense response	1	3	0.0240027	0.0794927	EVM0007316.1
GO:0007040	lysosome organization	1	3	0.0240027	0.0794927	EVM0008379.1
GO:0031221	arabinan metabolic process	1	3	0.0240027	0.0794927	EVM0006385.1
GO:0031222	arabinan catabolic process	1	3	0.0240027	0.0794927	EVM0006385.1
GO:0043200	response to amino acid	1	3	0.0240027	0.0794927	EVM0008379.1
GO:0045471	response to ethanol	1	3	0.0240027	0.0794927	EVM0002471.1
GO:0055092	sterol homeostasis	1	3	0.0240027	0.0794927	EVM0008379.1
GO:0071230	cellular response to amino acid stimulus	1	3	0.0240027	0.0794927	EVM0008379.1
GO:0071969	fungal-type cell wall (1->3)-beta-D-glucan metabolic process	1	3	0.0240027	0.0794927	EVM0010641.1
GO:0071970	fungal-type cell wall (1->3)-beta-D-glucan biosynthetic process	1	3	0.0240027	0.0794927	EVM0010641.1
GO:0080171	lytic vacuole organization	1	3	0.0240027	0.0794927	EVM0008379.1
GO:0097305	response to alcohol	1	3	0.0240027	0.0794927	EVM0002471.1
GO:0032008	positive regulation of TOR signaling	1	4	0.0318773	0.101726	EVM0008379.1
GO:0070879	fungal-type cell wall beta-glucan metabolic process	1	4	0.0318773	0.101726	EVM0010641.1
GO:0070880	fungal-type cell wall beta-glucan biosynthetic process	1	4	0.0318773	0.101726	EVM0010641.1
GO:1901700	response to oxygen-containing compound	2	35	0.032037	0.101726	EVM0002471.1;EVM0008379.1
GO:0001881	receptor recycling	1	5	0.0396896	0.123479	EVM0008379.1
GO:0005978	glycogen biosynthetic process	1	5	0.0396896	0.123479	EVM0001739.1
GO:0044724	single-organism carbohydrate catabolic process	2	40	0.0409439	0.126107	EVM0002471.1;EVM0006385.1
GO:0009313	oligosaccharide catabolic process	1	6	0.04744	0.140495	EVM0002471.1
GO:0016998	cell wall macromolecule catabolic process	1	6	0.04744	0.140495	EVM0009927.1
GO:0043112	receptor metabolic process	1	6	0.04744	0.140495	EVM0008379.1
GO:0046352	disaccharide catabolic process	1	6	0.04744	0.140495	EVM0002471.1
GO:0005991	trehalose metabolic process	1	7	0.0551291	0.154361	EVM0002471.1
GO:0009607	response to biotic stimulus	1	7	0.0551291	0.154361	EVM0007316.1
GO:0034407	cell wall (1->3)-beta-D-glucan metabolic process	1	7	0.0551291	0.154361	EVM0010641.1
GO:0034410	cell wall beta-glucan biosynthetic process	1	7	0.0551291	0.154361	EVM0010641.1
GO:0034411	cell wall (1->3)-beta-D-glucan biosynthetic process	1	7	0.0551291	0.154361	EVM0010641.1
GO:1901658	glycosyl compound catabolic process	1	7	0.0551291	0.154361	EVM0001000.1
GO:0006037	cell wall chitin metabolic process	1	8	0.0627573	0.171055	EVM0001094.1
GO:0006075	(1->3)-beta-D-glucan biosynthetic process	1	8	0.0627573	0.171055	EVM0010641.1
GO:0034406	cell wall beta-glucan metabolic process	1	8	0.0627573	0.171055	EVM0010641.1
GO:0016051	carbohydrate biosynthetic process	2	54	0.069983	0.177542	EVM0001739.1;EVM0010641.1
GO:0005977	glycogen metabolic process	1	9	0.0703251	0.177542	EVM0001739.1
GO:0006074	(1->3)-beta-D-glucan metabolic process	1	9	0.0703251	0.177542	EVM0010641.1
GO:0006112	energy reserve metabolic process	1	9	0.0703251	0.177542	EVM0001739.1
GO:0010393	galacturonan metabolic process	1	9	0.0703251	0.177542	EVM0006385.1
GO:0032006	regulation of TOR signaling	1	9	0.0703251	0.177542	EVM0008379.1
GO:0045488	pectin metabolic process	1	9	0.0703251	0.177542	EVM0006385.1
GO:0045490	pectin catabolic process	1	9	0.0703251	0.177542	EVM0006385.1
GO:0051274	beta-glucan biosynthetic process	1	9	0.0703251	0.177542	EVM0010641.1
GO:0005996	monosaccharide metabolic process	2	56	0.0745595	0.186702	EVM0000654.1;EVM0006385.1
GO:0071417	cellular response to organonitrogen compound	1	10	0.077833	0.193327	EVM0008379.1
GO:0030447	filamentous growth	2	58	0.07923	0.195223	EVM0000502.1;EVM0010641.1
GO:0005984	disaccharide metabolic process	1	11	0.0852813	0.206824	EVM0002471.1
GO:0010243	response to organonitrogen compound	1	11	0.0852813	0.206824	EVM0008379.1
GO:0044046	interaction with host via substance released outside of symbiont	1	12	0.0926707	0.216232	EVM0001020.1
GO:0052047	interaction with other organism via secreted substance involved in symbiotic interaction	1	12	0.0926707	0.216232	EVM0001020.1
GO:0052048	interaction with host via secreted substance involved in symbiotic interaction	1	12	0.0926707	0.216232	EVM0001020.1
GO:0052051	interaction with host via protein secreted by type II secretion system	1	12	0.0926707	0.216232	EVM0001020.1
GO:0052211	interaction with other organism via protein secreted by type II secretion system involved in symbiotic interaction	1	12	0.0926707	0.216232	EVM0001020.1
GO:0043170	macromolecule metabolic process	27	2708	0.0948888	0.219742	EVM0000499.1;EVM0000502.1;EVM0000503.1;EVM0000538.1;EVM0000629.1;EVM0001020.1;EVM0001035.1;EVM0001094.1;EVM0001739.1;EVM0002687.1;EVM0003421.1;EVM0004131.1;EVM0004893.1;EVM0004986.1;EVM0005163.1;EVM0006385.1;EVM0007500.1;EVM0007683.1;EVM0008379.1;EVM0008549.1;EVM0009089.1;EVM0009149.1;EVM0009621.1;EVM0009684.1;EVM0009927.1;EVM0010641.1;EVM0010800.1
GO:0043410	positive regulation of MAPK cascade	1	14	0.107274	0.242945	EVM0008379.1
GO:0051278	fungal-type cell wall polysaccharide biosynthetic process	1	14	0.107274	0.242945	EVM0010641.1
GO:0071966	fungal-type cell wall polysaccharide metabolic process	1	14	0.107274	0.242945	EVM0010641.1
GO:0055088	lipid homeostasis	1	15	0.114489	0.255527	EVM0008379.1
GO:0070592	cell wall polysaccharide biosynthetic process	1	15	0.114489	0.255527	EVM0010641.1
GO:0009605	response to external stimulus	2	73	0.116862	0.258945	EVM0002471.1;EVM0007316.1
GO:0071495	cellular response to endogenous stimulus	1	16	0.121647	0.267624	EVM0008379.1
GO:0040007	growth	2	76	0.124857	0.272738	EVM0000502.1;EVM0010641.1
GO:0009719	response to endogenous stimulus	1	17	0.128748	0.279257	EVM0008379.1
GO:1901699	cellular response to nitrogen compound	1	18	0.135793	0.292477	EVM0008379.1
GO:1901698	response to nitrogen compound	1	19	0.142782	0.305395	EVM0008379.1
GO:0009311	oligosaccharide metabolic process	1	20	0.149715	0.315838	EVM0002471.1
GO:0051701	interaction with host	1	20	0.149715	0.315838	EVM0001020.1
GO:0071310	cellular response to organic substance	2	87	0.155207	0.325195	EVM0002471.1;EVM0008379.1
GO:0031929	TOR signaling	1	22	0.163418	0.333329	EVM0008379.1
GO:0043408	regulation of MAPK cascade	1	22	0.163418	0.333329	EVM0008379.1
GO:0044403	symbiosis, encompassing mutualism through parasitism	1	22	0.163418	0.333329	EVM0001020.1
GO:1902533	positive regulation of intracellular signal transduction	1	22	0.163418	0.333329	EVM0008379.1
GO:0044038	cell wall macromolecule biosynthetic process	1	24	0.176904	0.353807	EVM0010641.1
GO:0044419	interspecies interaction between organisms	1	24	0.176904	0.353807	EVM0001020.1
GO:0070589	cellular component macromolecule biosynthetic process	1	24	0.176904	0.353807	EVM0010641.1
GO:0009967	positive regulation of signal transduction	1	25	0.183566	0.362426	EVM0008379.1
GO:0023056	positive regulation of signaling	1	25	0.183566	0.362426	EVM0008379.1
GO:0000165	MAPK cascade	1	27	0.196733	0.385948	EVM0008379.1
GO:0006342	chromatin silencing	2	111	0.225218	0.436272	EVM0000502.1;EVM0010641.1
GO:0045814	negative regulation of gene expression, epigenetic	2	111	0.225218	0.436272	EVM0000502.1;EVM0010641.1
GO:0010647	positive regulation of cell communication	1	32	0.228747	0.440337	EVM0008379.1
GO:0040029	regulation of gene expression, epigenetic	2	113	0.231191	0.442279	EVM0000502.1;EVM0010641.1
GO:0016458	gene silencing	2	114	0.234182	0.445235	EVM0000502.1;EVM0010641.1
GO:0001934	positive regulation of protein phosphorylation	1	34	0.241198	0.455761	EVM0008379.1
GO:0009272	fungal-type cell wall biogenesis	1	38	0.265514	0.49264	EVM0010641.1
GO:0010035	response to inorganic substance	1	38	0.265514	0.49264	EVM0002471.1
GO:0042327	positive regulation of phosphorylation	1	38	0.265514	0.49264	EVM0008379.1
GO:0048584	positive regulation of response to stimulus	1	39	0.271472	0.500679	EVM0008379.1
GO:0010033	response to organic substance	2	128	0.276231	0.505526	EVM0002471.1;EVM0008379.1
GO:0009266	response to temperature stimulus	1	40	0.277383	0.505526	EVM0002471.1
GO:0023014	signal transduction by protein phosphorylation	1	43	0.294835	0.534172	EVM0008379.1
GO:0071214	cellular response to abiotic stimulus	1	44	0.30056	0.54136	EVM0002471.1
GO:0042546	cell wall biogenesis	1	47	0.317463	0.56848	EVM0010641.1
GO:0010562	positive regulation of phosphorus metabolic process	1	49	0.328508	0.581497	EVM0008379.1
GO:0045937	positive regulation of phosphate metabolic process	1	49	0.328508	0.581497	EVM0008379.1
GO:0031401	positive regulation of protein modification process	1	50	0.333965	0.587778	EVM0008379.1
GO:0051704	multi-organism process	2	152	0.347937	0.608393	EVM0001020.1;EVM0007316.1
GO:0044248	cellular catabolic process	5	483	0.349629	0.608393	EVM0001020.1;EVM0002471.1;EVM0009149.1;EVM0009621.1;EVM0009927.1
GO:0044712	single-organism catabolic process	3	268	0.367915	0.636617	EVM0001000.1;EVM0002471.1;EVM0006385.1
GO:0007033	vacuole organization	1	58	0.376081	0.639961	EVM0008379.1
GO:0031668	cellular response to extracellular stimulus	1	58	0.376081	0.639961	EVM0002471.1
GO:0071496	cellular response to external stimulus	1	58	0.376081	0.639961	EVM0002471.1
GO:0045892	negative regulation of transcription, DNA-templated	2	175	0.414545	0.699816	EVM0000502.1;EVM0010641.1
GO:1902679	negative regulation of RNA biosynthetic process	2	177	0.420192	0.699816	EVM0000502.1;EVM0010641.1
GO:1903507	negative regulation of nucleic acid-templated transcription	2	177	0.420192	0.699816	EVM0000502.1;EVM0010641.1
GO:1902531	regulation of intracellular signal transduction	1	67	0.420344	0.699816	EVM0008379.1
GO:0051253	negative regulation of RNA metabolic process	2	179	0.425813	0.70511	EVM0000502.1;EVM0010641.1
GO:0009991	response to extracellular stimulus	1	70	0.434402	0.715486	EVM0002471.1
GO:0001932	regulation of protein phosphorylation	1	73	0.448126	0.734163	EVM0008379.1
GO:0010629	negative regulation of gene expression	2	189	0.453502	0.73904	EVM0000502.1;EVM0010641.1
GO:0070887	cellular response to chemical stimulus	2	192	0.461667	0.748386	EVM0002471.1;EVM0008379.1
GO:0042325	regulation of phosphorylation	1	77	0.465917	0.749261	EVM0008379.1
GO:2000113	negative regulation of cellular macromolecule biosynthetic process	2	194	0.467072	0.749261	EVM0000502.1;EVM0010641.1
GO:0010558	negative regulation of macromolecule biosynthetic process	2	196	0.472447	0.753956	EVM0000502.1;EVM0010641.1
GO:0045934	negative regulation of nucleobase-containing compound metabolic process	2	201	0.485745	0.771183	EVM0000502.1;EVM0010641.1
GO:0009966	regulation of signal transduction	1	84	0.495708	0.778969	EVM0008379.1
GO:0032270	positive regulation of cellular protein metabolic process	1	84	0.495708	0.778969	EVM0008379.1
GO:0051247	positive regulation of protein metabolic process	1	85	0.499828	0.781458	EVM0008379.1
GO:0009890	negative regulation of biosynthetic process	2	209	0.506603	0.782275	EVM0000502.1;EVM0010641.1
GO:0031327	negative regulation of cellular biosynthetic process	2	209	0.506603	0.782275	EVM0000502.1;EVM0010641.1
GO:0023051	regulation of signaling	1	87	0.507971	0.782275	EVM0008379.1
GO:0015980	energy derivation by oxidation of organic compounds	1	89	0.515983	0.788041	EVM0001739.1
GO:0051172	negative regulation of nitrogen compound metabolic process	2	213	0.516832	0.788041	EVM0000502.1;EVM0010641.1
GO:0010646	regulation of cell communication	1	91	0.523867	0.794833	EVM0008379.1
GO:0009628	response to abiotic stimulus	1	101	0.561437	0.843526	EVM0002471.1
GO:0051640	organelle localization	1	101	0.561437	0.843526	EVM0008379.1
GO:0048878	chemical homeostasis	1	103	0.568595	0.850132	EVM0008379.1
GO:0006091	generation of precursor metabolites and energy	1	104	0.57213	0.851286	EVM0001739.1
GO:0006325	chromatin organization	2	239	0.579937	0.858753	EVM0000502.1;EVM0010641.1
GO:0019220	regulation of phosphate metabolic process	1	109	0.589386	0.864433	EVM0008379.1
GO:0051174	regulation of phosphorus metabolic process	1	109	0.589386	0.864433	EVM0008379.1
GO:1901657	glycosyl compound metabolic process	1	115	0.609194	0.88925	EVM0001000.1
GO:0010605	negative regulation of macromolecule metabolic process	2	255	0.615768	0.894606	EVM0000502.1;EVM0010641.1
GO:0048583	regulation of response to stimulus	1	123	0.634153	0.916784	EVM0008379.1
GO:0031324	negative regulation of cellular metabolic process	2	265	0.636986	0.916784	EVM0000502.1;EVM0010641.1
GO:0031399	regulation of protein modification process	1	125	0.640144	0.917043	EVM0008379.1
GO:1901564	organonitrogen compound metabolic process	7	945	0.656338	0.935889	EVM0000499.1;EVM0000538.1;EVM0001035.1;EVM0001094.1;EVM0004893.1;EVM0008549.1;EVM0010800.1
GO:0009892	negative regulation of metabolic process	2	279	0.66518	0.944127	EVM0000502.1;EVM0010641.1
GO:0042221	response to chemical	2	292	0.689804	0.974585	EVM0002471.1;EVM0008379.1
GO:0007154	cell communication	2	295	0.695277	0.977832	EVM0002471.1;EVM0008379.1
GO:0035556	intracellular signal transduction	1	176	0.764227	1	EVM0008379.1
GO:0042592	homeostatic process	1	178	0.768121	1	EVM0008379.1
GO:0048523	negative regulation of cellular process	2	347	0.778284	1	EVM0000502.1;EVM0010641.1
GO:0048519	negative regulation of biological process	2	363	0.799617	1	EVM0000502.1;EVM0010641.1
GO:0051276	chromosome organization	2	379	0.819157	1	EVM0000502.1;EVM0010641.1
GO:0032268	regulation of cellular protein metabolic process	1	215	0.829764	1	EVM0008379.1
GO:0006468	protein phosphorylation	1	216	0.831184	1	EVM0008379.1
GO:0051246	regulation of protein metabolic process	1	221	0.838113	1	EVM0008379.1
GO:0010604	positive regulation of macromolecule metabolic process	1	230	0.849888	1	EVM0008379.1
GO:0044260	cellular macromolecule metabolic process	16	2389	0.861831	1	EVM0000502.1;EVM0000503.1;EVM0000629.1;EVM0001020.1;EVM0001094.1;EVM0001739.1;EVM0002687.1;EVM0004131.1;EVM0005163.1;EVM0006385.1;EVM0008379.1;EVM0009149.1;EVM0009621.1;EVM0009684.1;EVM0009927.1;EVM0010641.1
GO:0031325	positive regulation of cellular metabolic process	1	248	0.870975	1	EVM0008379.1
GO:0007165	signal transduction	1	251	0.874195	1	EVM0008379.1
GO:0044700	single organism signaling	1	251	0.874195	1	EVM0008379.1
GO:0023052	signaling	1	254	0.877336	1	EVM0008379.1
GO:0065008	regulation of biological quality	1	299	0.916177	1	EVM0008379.1
GO:0048522	positive regulation of cellular process	1	328	0.934512	1	EVM0008379.1
GO:0006950	response to stress	2	536	0.938052	1	EVM0002471.1;EVM0007316.1
GO:0009893	positive regulation of metabolic process	1	337	0.939356	1	EVM0008379.1
GO:0006355	regulation of transcription, DNA-templated	3	731	0.944462	1	EVM0000502.1;EVM0004131.1;EVM0010641.1
GO:1903506	regulation of nucleic acid-templated transcription	3	736	0.946241	1	EVM0000502.1;EVM0004131.1;EVM0010641.1
GO:2001141	regulation of RNA biosynthetic process	3	736	0.946241	1	EVM0000502.1;EVM0004131.1;EVM0010641.1
GO:0051252	regulation of RNA metabolic process	3	744	0.948979	1	EVM0000502.1;EVM0004131.1;EVM0010641.1
GO:0019219	regulation of nucleobase-containing compound metabolic process	3	782	0.960337	1	EVM0000502.1;EVM0004131.1;EVM0010641.1
GO:0016310	phosphorylation	1	387	0.960512	1	EVM0008379.1
GO:0060255	regulation of macromolecule metabolic process	4	959	0.961657	1	EVM0000502.1;EVM0004131.1;EVM0008379.1;EVM0010641.1
GO:0080090	regulation of primary metabolic process	4	975	0.965341	1	EVM0000502.1;EVM0004131.1;EVM0008379.1;EVM0010641.1
GO:0031323	regulation of cellular metabolic process	4	981	0.966638	1	EVM0000502.1;EVM0004131.1;EVM0008379.1;EVM0010641.1
GO:0050896	response to stimulus	3	817	0.968702	1	EVM0002471.1;EVM0007316.1;EVM0008379.1
GO:0048518	positive regulation of biological process	1	414	0.968724	1	EVM0008379.1
GO:0010468	regulation of gene expression	3	818	0.968915	1	EVM0000502.1;EVM0004131.1;EVM0010641.1
GO:2000112	regulation of cellular macromolecule biosynthetic process	3	823	0.969961	1	EVM0000502.1;EVM0004131.1;EVM0010641.1
GO:0010556	regulation of macromolecule biosynthetic process	3	829	0.971174	1	EVM0000502.1;EVM0004131.1;EVM0010641.1
GO:0006351	transcription, DNA-templated	3	833	0.971957	1	EVM0000502.1;EVM0004131.1;EVM0010641.1
GO:0043933	macromolecular complex subunit organization	2	649	0.973007	1	EVM0000502.1;EVM0010641.1
GO:0097659	nucleic acid-templated transcription	3	839	0.973095	1	EVM0000502.1;EVM0004131.1;EVM0010641.1
GO:0032774	RNA biosynthetic process	3	845	0.97419	1	EVM0000502.1;EVM0004131.1;EVM0010641.1
GO:0031326	regulation of cellular biosynthetic process	3	849	0.974897	1	EVM0000502.1;EVM0004131.1;EVM0010641.1
GO:0009889	regulation of biosynthetic process	3	850	0.975071	1	EVM0000502.1;EVM0004131.1;EVM0010641.1
GO:0051171	regulation of nitrogen compound metabolic process	3	859	0.976587	1	EVM0000502.1;EVM0004131.1;EVM0010641.1
GO:0006508	proteolysis	1	452	0.977513	1	EVM0009089.1
GO:0033554	cellular response to stress	1	464	0.979747	1	EVM0002471.1
GO:0044711	single-organism biosynthetic process	2	707	0.982662	1	EVM0001739.1;EVM0010641.1
GO:0051716	cellular response to stimulus	2	710	0.983059	1	EVM0002471.1;EVM0008379.1
GO:0019222	regulation of metabolic process	4	1092	0.983924	1	EVM0000502.1;EVM0004131.1;EVM0008379.1;EVM0010641.1
GO:0006357	regulation of transcription from RNA polymerase II promoter	1	514	0.986933	1	EVM0004131.1
GO:0006996	organelle organization	3	949	0.987691	1	EVM0000502.1;EVM0008379.1;EVM0010641.1
GO:0044281	small molecule metabolic process	2	757	0.988258	1	EVM0000654.1;EVM0006385.1
GO:0034654	nucleobase-containing compound biosynthetic process	3	960	0.988643	1	EVM0000502.1;EVM0004131.1;EVM0010641.1
GO:0006366	transcription from RNA polymerase II promoter	1	555	0.990902	1	EVM0004131.1
GO:0019438	aromatic compound biosynthetic process	3	1047	0.994073	1	EVM0000502.1;EVM0004131.1;EVM0010641.1
GO:0018130	heterocycle biosynthetic process	3	1060	0.994633	1	EVM0000502.1;EVM0004131.1;EVM0010641.1
GO:0051641	cellular localization	1	618	0.99481	1	EVM0008379.1
GO:0016043	cellular component organization	4	1266	0.995315	1	EVM0000502.1;EVM0001094.1;EVM0008379.1;EVM0010641.1
GO:0006464	cellular protein modification process	1	642	0.995816	1	EVM0008379.1
GO:0036211	protein modification process	1	642	0.995816	1	EVM0008379.1
GO:1901362	organic cyclic compound biosynthetic process	3	1114	0.996466	1	EVM0000502.1;EVM0004131.1;EVM0010641.1
GO:0006796	phosphate-containing compound metabolic process	1	665	0.9966	1	EVM0008379.1
GO:0050794	regulation of cellular process	4	1312	0.996676	1	EVM0000502.1;EVM0004131.1;EVM0008379.1;EVM0010641.1
GO:0006793	phosphorus metabolic process	1	682	0.997084	1	EVM0008379.1
GO:0034645	cellular macromolecule biosynthetic process	4	1366	0.997797	1	EVM0000502.1;EVM0001739.1;EVM0004131.1;EVM0010641.1
GO:0044237	cellular metabolic process	17	3312	0.997937	1	EVM0000502.1;EVM0000503.1;EVM0000629.1;EVM0001020.1;EVM0001094.1;EVM0001739.1;EVM0002471.1;EVM0002687.1;EVM0004131.1;EVM0005163.1;EVM0006385.1;EVM0008379.1;EVM0009149.1;EVM0009621.1;EVM0009684.1;EVM0009927.1;EVM0010641.1
GO:0043412	macromolecule modification	1	725	0.998028	1	EVM0008379.1
GO:0009059	macromolecule biosynthetic process	4	1383	0.998069	1	EVM0000502.1;EVM0001739.1;EVM0004131.1;EVM0010641.1
GO:0050789	regulation of biological process	4	1386	0.998113	1	EVM0000502.1;EVM0004131.1;EVM0008379.1;EVM0010641.1
GO:0044085	cellular component biogenesis	1	740	0.99828	1	EVM0010641.1
GO:0006807	nitrogen compound metabolic process	10	2384	0.998363	1	EVM0000499.1;EVM0000502.1;EVM0000538.1;EVM0001035.1;EVM0001094.1;EVM0004131.1;EVM0004893.1;EVM0008549.1;EVM0010641.1;EVM0010800.1
GO:0055114	oxidation-reduction process	3	1232	0.998624	1	EVM0000629.1;EVM0001739.1;EVM0003421.1
GO:0071840	cellular component organization or biogenesis	4	1447	0.998832	1	EVM0000502.1;EVM0001094.1;EVM0008379.1;EVM0010641.1
GO:0065007	biological regulation	4	1518	0.999342	1	EVM0000502.1;EVM0004131.1;EVM0008379.1;EVM0010641.1
GO:0016070	RNA metabolic process	3	1331	0.999396	1	EVM0000502.1;EVM0004131.1;EVM0010641.1
GO:0044271	cellular nitrogen compound biosynthetic process	3	1405	0.999679	1	EVM0000502.1;EVM0004131.1;EVM0010641.1
GO:0044710	single-organism metabolic process	9	2547	0.999857	1	EVM0000629.1;EVM0000654.1;EVM0001000.1;EVM0001739.1;EVM0002471.1;EVM0003421.1;EVM0006385.1;EVM0008379.1;EVM0010641.1
GO:0090304	nucleic acid metabolic process	3	1558	0.999918	1	EVM0000502.1;EVM0004131.1;EVM0010641.1
GO:0010467	gene expression	3	1564	0.999922	1	EVM0000502.1;EVM0004131.1;EVM0010641.1
GO:0019538	protein metabolic process	2	1343	0.999925	1	EVM0008379.1;EVM0009089.1
GO:0044267	cellular protein metabolic process	1	1109	0.999948	1	EVM0008379.1
GO:0044249	cellular biosynthetic process	4	1843	0.999961	1	EVM0000502.1;EVM0001739.1;EVM0004131.1;EVM0010641.1
GO:1901576	organic substance biosynthetic process	4	1870	0.99997	1	EVM0000502.1;EVM0001739.1;EVM0004131.1;EVM0010641.1
GO:0009058	biosynthetic process	4	1947	0.999985	1	EVM0000502.1;EVM0001739.1;EVM0004131.1;EVM0010641.1
GO:0006139	nucleobase-containing compound metabolic process	3	1752	0.999987	1	EVM0000502.1;EVM0004131.1;EVM0010641.1
GO:0046483	heterocycle metabolic process	3	1858	0.999995	1	EVM0000502.1;EVM0004131.1;EVM0010641.1
GO:0006725	cellular aromatic compound metabolic process	3	1870	0.999996	1	EVM0000502.1;EVM0004131.1;EVM0010641.1
GO:1901360	organic cyclic compound metabolic process	3	1938	0.999998	1	EVM0000502.1;EVM0004131.1;EVM0010641.1
GO:0051179	localization	1	1539	0.999999	1	EVM0008379.1
GO:0034641	cellular nitrogen compound metabolic process	3	2162	1	1	EVM0000502.1;EVM0004131.1;EVM0010641.1
GO:0044763	single-organism cellular process	5	2996	1	1	EVM0000502.1;EVM0001739.1;EVM0002471.1;EVM0008379.1;EVM0010641.1
GO:0009987	cellular process	17	4652	1	1	EVM0000502.1;EVM0000503.1;EVM0000629.1;EVM0001020.1;EVM0001094.1;EVM0001739.1;EVM0002471.1;EVM0002687.1;EVM0004131.1;EVM0005163.1;EVM0006385.1;EVM0008379.1;EVM0009149.1;EVM0009621.1;EVM0009684.1;EVM0009927.1;EVM0010641.1
GO:0044699	single-organism process	10	4176	1	1	EVM0000502.1;EVM0000629.1;EVM0000654.1;EVM0001000.1;EVM0001739.1;EVM0002471.1;EVM0003421.1;EVM0006385.1;EVM0008379.1;EVM0010641.1
GO:0008150	biological_process	52	6448	1	1	EVM0000082.1;EVM0000127.1;EVM0000499.1;EVM0000502.1;EVM0000503.1;EVM0000538.1;EVM0000611.1;EVM0000629.1;EVM0000654.1;EVM0001000.1;EVM0001020.1;EVM0001035.1;EVM0001094.1;EVM0001739.1;EVM0002467.1;EVM0002471.1;EVM0002687.1;EVM0002966.2;EVM0003421.1;EVM0003533.1;EVM0003589.1;EVM0003618.1;EVM0004131.1;EVM0004893.1;EVM0004906.1;EVM0004986.1;EVM0005086.1;EVM0005163.1;EVM0005686.1;EVM0006385.1;EVM000639…
