# Supplementary material for: Genome-Wide Identification and Analysis of Carbohydrate-Binding Modules in Colletotrichum graminicola
Source: Int J Mol Sci. 2025 Jan 22;26(3):919. doi: 10.3390/ijms26030919 (PMC11817085; doi:10.3390/ijms26030919)
Supplement: Supplementary file 1 [file ijms-26-00919-s001.zip › Table S5.xlsx]

## Sheet: Sheet1
Table S5. The primers used in this study
Primer name	Sequence (5' to 3')
UBQ-F	ACCACTTCGACCGCCACTACT
UBQ-R	ACGCCTAAGCCTGCTGGTT
CgCBM7-F	CGACATCCGTGACAACTCTG
CgCBM7-R	TGTAAACCAGAGCAGGACCA
CgCBM16-F	ACTCTTCCCTGTCCGGTTAC
CgCBM16-R	TCCTCTGAATCGGAGCAGTC
CgCBM34-F	CATGCCACATTCCAGCAACT
CgCBM34-R	TTTGCTGGTGCATCTCGAC
CgCBM41-F	TTGGACGTACCACGGTGTAA
CgCBM41-R	AGGGTCGAAAGTGACATGGT
CgCBM46-F	CATGCCACATTCCAGCAACT
CgCBM46-R	TTTGCTGGTGCATCTCGAC
CgCBM50-F	CAATAAGTCGGGCACTTCGG
CgCBM50-R	TCGTCTTCTTCCAGGTGCTT
CgCBM53-F	TCATTCCGCCTCTGATGGAG
CgCBM53-R	GTGGTGATGGAATCACATCCG
CgCBM55-F	AATGGAGGCTGGCACTACTT
CgCBM55-R	GACAAAGTTGGAACCTGCGT
CgCBM57-F	GTCTAGCCCGCAAATCAAGG
CgCBM57-R	TAAGGGTTAGAGTCGCGCAT
CgCBM63-F	GTCAGACCAAGGAGGAGACC
CgCBM63-R	CGATGACAGCCTCAGTGTTG
CgCBM72-F	TTGTTCCCAACATCGCCAAG
CgCBM72-R	GGCCTCATTGACAACATCCC
CgCBM82-F	AAGGACATCTGGGACAGCAA
CgCBM82-R	GAGCGGTACCAATTCTCTGC
